# Supplementary material for: Stochastic variational inference improves quantification of multiple timepoint arterial spin labelling perfusion MRI
Source: Front Neurosci. 2025 Feb 4;19:1536752. doi: 10.3389/fnins.2025.1536752 (PMC11832661; doi:10.3389/fnins.2025.1536752)
Supplement: Supplementary file 1 [file Data_Sheet_1.xlsx]

## Sheet: Sheet1
	Subject	Method	Structure	Age	Sex	mean	median	std	min	max
0	HCA7777200	BASIL	frontal	40	female	1.37637	1.36087	0.305558	0.0130653	2.90416
1	HCA7777200	BASIL	parietal	40	female	1.55808	1.55747	0.342615	0.0342747	3.03442
2	HCA7777200	BASIL	temporal	40	female	1.3735	1.36253	0.298574	0.0166948	4.84401
3	HCA7777200	BASIL	occipital	40	female	1.51652	1.51125	0.355872	0.0761563	2.97605
4	HCA7777200	BASIL	cingulate	40	female	1.295	1.28026	0.316209	0.0585499	2.7413
5	HCA7777200	SSVB	frontal	40	female	1.424	1.41659	0.387154	0.268283	2.9419
6	HCA7777200	SSVB	parietal	40	female	1.61706	1.62205	0.382427	0.280053	2.96211
7	HCA7777200	SSVB	temporal	40	female	1.55139	1.54948	0.465314	0.255388	3.06282
8	HCA7777200	SSVB	occipital	40	female	1.5775	1.58536	0.417313	0.267086	3.06051
9	HCA7777200	SSVB	cingulate	40	female	1.22948	1.22751	0.343072	0.306092	2.30211
10	HCA6629280	BASIL	frontal	86	male	1.55797	1.55092	0.235132	0.121493	2.86352
11	HCA6629280	BASIL	parietal	86	male	1.61375	1.61243	0.245672	0.246587	2.85638
12	HCA6629280	BASIL	temporal	86	male	1.46822	1.41974	0.243048	0.270002	3.3262
13	HCA6629280	BASIL	occipital	86	male	1.59751	1.5828	0.25407	0.548377	3.1639
14	HCA6629280	BASIL	cingulate	86	male	1.52385	1.51211	0.234374	0.214691	2.65592
15	HCA6629280	SSVB	frontal	86	male	2.03691	2.01958	0.265368	0.763098	3.39354
16	HCA6629280	SSVB	parietal	86	male	2.17492	2.18411	0.237217	0.919404	3.27176
17	HCA6629280	SSVB	temporal	86	male	2.27535	2.2601	0.374151	0.893069	3.38594
18	HCA6629280	SSVB	occipital	86	male	2.4965	2.49206	0.304659	1.00154	3.70648
19	HCA6629280	SSVB	cingulate	86	male	1.9897	1.98716	0.237151	1.01337	2.8007
20	HCA7079074	BASIL	frontal	47	male	1.52695	1.52491	0.312434	0.077006	3.52973
21	HCA7079074	BASIL	parietal	47	male	1.65611	1.67037	0.306443	0.0777633	3.30839
22	HCA7079074	BASIL	temporal	47	male	1.42066	1.39973	0.302405	0.0317916	3.50174
23	HCA7079074	BASIL	occipital	47	male	1.61941	1.61776	0.29313	0.325726	3.05574
24	HCA7079074	BASIL	cingulate	47	male	1.45417	1.43458	0.347492	0.0124497	4.83203
25	HCA7079074	SSVB	frontal	47	male	1.74928	1.75431	0.383847	0.253011	3.11669
26	HCA7079074	SSVB	parietal	47	male	1.93634	1.95289	0.38604	0.299852	3.30936
27	HCA7079074	SSVB	temporal	47	male	1.74896	1.75165	0.410114	0.263963	3.15212
28	HCA7079074	SSVB	occipital	47	male	1.99985	1.98818	0.408331	0.66699	3.34921
29	HCA7079074	SSVB	cingulate	47	male	1.5623	1.55695	0.307455	0.431622	2.55065
30	HCD1539759	BASIL	frontal	8	female	1.44303	1.40639	0.323547	0.150026	2.64816
31	HCD1539759	BASIL	parietal	8	female	1.39483	1.36509	0.332647	0.07989	2.77408
32	HCD1539759	BASIL	temporal	8	female	1.23222	1.24711	0.225761	0.129206	2.52485
33	HCD1539759	BASIL	occipital	8	female	1.13641	1.15616	0.203634	0.0921394	2.50856
34	HCD1539759	BASIL	cingulate	8	female	1.44489	1.436	0.361932	0.155754	2.63805
35	HCD1539759	SSVB	frontal	8	female	2.01457	1.96905	0.540123	0.351331	4.35278
36	HCD1539759	SSVB	parietal	8	female	1.75444	1.7484	0.503084	0.275457	3.89137
37	HCD1539759	SSVB	temporal	8	female	1.89807	1.80584	0.804464	0.267662	3.98329
38	HCD1539759	SSVB	occipital	8	female	1.38893	1.31506	0.571238	0.268096	3.35846
39	HCD1539759	SSVB	cingulate	8	female	1.83811	1.87575	0.495136	0.299005	3.40317
40	HCA6963696	BASIL	frontal	72	female	1.47434	1.46038	0.297974	0.00207651	3.17938
41	HCA6963696	BASIL	parietal	72	female	1.58123	1.57426	0.308807	0.0892527	3.04594
42	HCA6963696	BASIL	temporal	72	female	1.36829	1.35052	0.278977	0.0745716	3.56829
43	HCA6963696	BASIL	occipital	72	female	1.54106	1.5175	0.301231	0.147512	3.8153
44	HCA6963696	BASIL	cingulate	72	female	1.43969	1.42407	0.308837	0.031326	4.07896
45	HCA6963696	SSVB	frontal	72	female	1.90029	1.91918	0.424307	0.431664	3.85013
46	HCA6963696	SSVB	parietal	72	female	2.19515	2.23879	0.502061	0.291747	3.4219
47	HCA6963696	SSVB	temporal	72	female	1.94621	1.93837	0.513528	0.463509	3.27889
48	HCA6963696	SSVB	occipital	72	female	2.20263	2.24967	0.487494	0.483547	3.45209
49	HCA6963696	SSVB	cingulate	72	female	1.7865	1.7482	0.431691	0.689737	3.18963
50	HCD2500939	BASIL	frontal	10	male	1.30224	1.29718	0.26476	0.0554663	3.27117
51	HCD2500939	BASIL	parietal	10	male	1.43551	1.4352	0.290985	0.0594842	3.48927
52	HCD2500939	BASIL	temporal	10	male	1.33794	1.33098	0.272916	0.0151493	4.4307
53	HCD2500939	BASIL	occipital	10	male	1.43857	1.43862	0.285567	0.0934995	2.88206
54	HCD2500939	BASIL	cingulate	10	male	1.27501	1.26568	0.271352	0.102402	3.15558
55	HCD2500939	SSVB	frontal	10	male	1.53216	1.51478	0.410463	0.251239	3.79312
56	HCD2500939	SSVB	parietal	10	male	1.65013	1.67342	0.390558	0.254107	3.17079
57	HCD2500939	SSVB	temporal	10	male	1.71963	1.71383	0.48469	0.257665	3.28798
58	HCD2500939	SSVB	occipital	10	male	1.72646	1.74301	0.407549	0.333457	3.40814
59	HCD2500939	SSVB	cingulate	10	male	1.40616	1.40452	0.290482	0.410186	2.49624
60	HCA7126663	BASIL	frontal	82	female	1.45903	1.45214	0.299376	0.0777991	3.4169
61	HCA7126663	BASIL	parietal	82	female	1.58382	1.5834	0.30224	0.118945	2.95706
62	HCA7126663	BASIL	temporal	82	female	1.42496	1.4099	0.28349	0.0436462	2.81886
63	HCA7126663	BASIL	occipital	82	female	1.59222	1.58818	0.312174	0.206321	3.1939
64	HCA7126663	BASIL	cingulate	82	female	1.38593	1.38049	0.284772	0.0904624	2.60571
65	HCA7126663	SSVB	frontal	82	female	1.68066	1.68568	0.311184	0.575743	2.69383
66	HCA7126663	SSVB	parietal	82	female	1.89919	1.91457	0.320537	0.748232	3.08692
67	HCA7126663	SSVB	temporal	82	female	1.77378	1.76179	0.345562	0.608813	2.95469
68	HCA7126663	SSVB	occipital	82	female	2.04778	2.04654	0.342275	0.843213	3.28705
69	HCA7126663	SSVB	cingulate	82	female	1.5516	1.55442	0.230216	0.697129	2.45715
70	HCA7256575	BASIL	frontal	77	male	1.44392	1.42811	0.295736	0.167587	2.90788
71	HCA7256575	BASIL	parietal	77	male	1.61862	1.62321	0.312781	0.0873254	3.26245
72	HCA7256575	BASIL	temporal	77	male	1.41329	1.3985	0.281715	0.0520515	3.11298
73	HCA7256575	BASIL	occipital	77	male	1.57276	1.56366	0.288638	0.178231	3.10568
74	HCA7256575	BASIL	cingulate	77	male	1.43105	1.4147	0.309189	0.177627	3.1563
75	HCA7256575	SSVB	frontal	77	male	1.75371	1.75992	0.425627	0.263805	3.39758
76	HCA7256575	SSVB	parietal	77	male	1.90769	1.93092	0.424583	0.30667	3.69021
77	HCA7256575	SSVB	temporal	77	male	1.80893	1.77789	0.471257	0.393683	3.65497
78	HCA7256575	SSVB	occipital	77	male	2.03794	1.98084	0.478628	0.500524	3.59976
79	HCA7256575	SSVB	cingulate	77	male	1.61627	1.62401	0.330489	0.479889	2.60672
80	HCD1375755	BASIL	frontal	10	male	1.13464	1.13001	0.234623	0.038798	2.67167
81	HCD1375755	BASIL	parietal	10	male	1.27658	1.25193	0.283828	0.00214712	3.00239
82	HCD1375755	BASIL	temporal	10	male	1.22836	1.22695	0.2696	0.0494631	3.34225
83	HCD1375755	BASIL	occipital	10	male	1.3922	1.38473	0.288725	0.0169057	2.7636
84	HCD1375755	BASIL	cingulate	10	male	1.09552	1.08429	0.261954	0.0129146	2.47784
85	HCD1375755	SSVB	frontal	10	male	1.18371	1.15842	0.330122	0.264929	3.11131
86	HCD1375755	SSVB	parietal	10	male	1.39402	1.35165	0.366057	0.29845	3.08254
87	HCD1375755	SSVB	temporal	10	male	1.40715	1.3967	0.382228	0.261491	3.36314
88	HCD1375755	SSVB	occipital	10	male	1.59862	1.60744	0.313165	0.462604	2.62071
89	HCD1375755	SSVB	cingulate	10	male	1.06041	1.04824	0.26481	0.316867	2.12054
90	HCD2240030	BASIL	frontal	10	male	1.28562	1.27459	0.293947	0.01822	2.79152
91	HCD2240030	BASIL	parietal	10	male	1.41325	1.40253	0.32484	0.0326045	2.94723
92	HCD2240030	BASIL	temporal	10	male	1.2758	1.27393	0.287968	0.041724	3.32899
93	HCD2240030	BASIL	occipital	10	male	1.4597	1.45026	0.311886	0.041116	2.98307
94	HCD2240030	BASIL	cingulate	10	male	1.25302	1.24432	0.293696	0.0929552	3.03698
95	HCD2240030	SSVB	frontal	10	male	1.30318	1.30318	0.360314	0.252462	3.44095
96	HCD2240030	SSVB	parietal	10	male	1.43905	1.43981	0.373601	0.274446	2.81714
97	HCD2240030	SSVB	temporal	10	male	1.43213	1.37669	0.470352	0.271528	3.34646
98	HCD2240030	SSVB	occipital	10	male	1.56579	1.57751	0.331326	0.357579	2.68843
99	HCD2240030	SSVB	cingulate	10	male	1.2162	1.22102	0.307038	0.284465	2.29066
100	HCD2370952	BASIL	frontal	8	female	1.15841	1.14941	0.22773	0.0413446	2.69003
101	HCD2370952	BASIL	parietal	8	female	1.23863	1.23131	0.256012	0.0470414	2.93139
102	HCD2370952	BASIL	temporal	8	female	1.25307	1.24418	0.290851	0.0494913	3.04554
103	HCD2370952	BASIL	occipital	8	female	1.34953	1.33808	0.301152	0.0515531	3.03507
104	HCD2370952	BASIL	cingulate	8	female	1.11679	1.10066	0.241805	0.167272	2.39609
105	HCD2370952	SSVB	frontal	8	female	1.19505	1.16926	0.322687	0.257129	3.83306
106	HCD2370952	SSVB	parietal	8	female	1.27296	1.27244	0.293131	0.257477	2.35225
107	HCD2370952	SSVB	temporal	8	female	1.30634	1.29438	0.344274	0.267053	2.48527
108	HCD2370952	SSVB	occipital	8	female	1.37942	1.38368	0.294523	0.344864	2.38077
109	HCD2370952	SSVB	cingulate	8	female	1.07516	1.05277	0.254019	0.311956	2.09989
110	HCA6098073	BASIL	frontal	80	female	1.5793	1.58163	0.33025	0.150544	3.66954
111	HCA6098073	BASIL	parietal	80	female	1.74189	1.75801	0.345157	0.172245	3.01218
112	HCA6098073	BASIL	temporal	80	female	1.44667	1.41126	0.315442	0.0460227	4.94552
113	HCA6098073	BASIL	occipital	80	female	1.68131	1.66252	0.376112	0.0559218	3.30244
114	HCA6098073	BASIL	cingulate	80	female	1.45699	1.44365	0.329482	0.05792	4.40745
115	HCA6098073	SSVB	frontal	80	female	1.90208	1.91253	0.357586	0.338761	3.18069
116	HCA6098073	SSVB	parietal	80	female	2.15513	2.18757	0.377599	0.47419	3.42899
117	HCA6098073	SSVB	temporal	80	female	2.05928	2.07484	0.416986	0.47531	3.43192
118	HCA6098073	SSVB	occipital	80	female	2.28285	2.30307	0.404544	0.725667	3.5999
119	HCA6098073	SSVB	cingulate	80	female	1.7612	1.7338	0.340073	0.620966	2.93914
120	HCA7111650	BASIL	frontal	86	male	1.44889	1.42839	0.269175	0.112643	3.16829
121	HCA7111650	BASIL	parietal	86	male	1.43903	1.41782	0.236919	0.189405	2.87068
122	HCA7111650	BASIL	temporal	86	male	1.38236	1.35271	0.233022	0.0506183	4.92812
123	HCA7111650	BASIL	occipital	86	male	1.34656	1.323	0.176601	0.0426986	2.83685
124	HCA7111650	BASIL	cingulate	86	male	1.43984	1.42089	0.297017	0.125138	4.17654
125	HCA7111650	SSVB	frontal	86	male	2.43237	2.48028	0.590493	0.283325	4.02168
126	HCA7111650	SSVB	parietal	86	male	2.89879	2.94378	0.572851	0.511469	4.52918
127	HCA7111650	SSVB	temporal	86	male	2.79875	2.90515	0.713247	0.401876	4.41295
128	HCA7111650	SSVB	occipital	86	male	3.47364	3.53046	0.551171	1.07039	4.65203
129	HCA7111650	SSVB	cingulate	86	male	2.26012	2.24652	0.606641	0.433055	4.00804
130	HCA7581081	BASIL	frontal	43	female	1.17445	1.17392	0.243206	0.106775	2.56567
131	HCA7581081	BASIL	parietal	43	female	1.26095	1.24985	0.284034	0.0456014	2.63378
132	HCA7581081	BASIL	temporal	43	female	1.17577	1.18246	0.261356	0.0207985	3.61577
133	HCA7581081	BASIL	occipital	43	female	1.23778	1.22732	0.27288	0.11743	2.7504
134	HCA7581081	BASIL	cingulate	43	female	1.11827	1.11824	0.25901	0.097479	2.53534
135	HCA7581081	SSVB	frontal	43	female	1.14928	1.15022	0.292148	0.251254	2.5526
136	HCA7581081	SSVB	parietal	43	female	1.28024	1.27897	0.323514	0.258935	2.47969
137	HCA7581081	SSVB	temporal	43	female	1.18216	1.18438	0.345631	0.255683	2.32607
138	HCA7581081	SSVB	occipital	43	female	1.25199	1.25477	0.297996	0.325475	2.30744
139	HCA7581081	SSVB	cingulate	43	female	1.01838	1.01166	0.250913	0.283822	1.87021
140	HCD0469658	BASIL	frontal	16	male	1.53465	1.52456	0.330362	0.0471186	3.66637
141	HCD0469658	BASIL	parietal	16	male	1.67128	1.66748	0.365327	0.0445524	3.60771
142	HCD0469658	BASIL	temporal	16	male	1.45169	1.43333	0.326657	0.0234656	4.17866
143	HCD0469658	BASIL	occipital	16	male	1.65343	1.65559	0.358926	0.098121	3.45199
144	HCD0469658	BASIL	cingulate	16	male	1.43797	1.42481	0.320841	0.0104652	3.61884
145	HCD0469658	SSVB	frontal	16	male	1.68022	1.67113	0.415545	0.263975	3.62443
146	HCD0469658	SSVB	parietal	16	male	1.83611	1.8289	0.442045	0.27002	3.50738
147	HCD0469658	SSVB	temporal	16	male	1.74018	1.75172	0.427729	0.267904	3.16444
148	HCD0469658	SSVB	occipital	16	male	1.88072	1.89769	0.401779	0.456816	3.14427
149	HCD0469658	SSVB	cingulate	16	male	1.53038	1.53121	0.343185	0.298362	2.82164
150	HCD1855365	BASIL	frontal	17	female	1.28072	1.27315	0.262734	0.0498589	2.91906
151	HCD1855365	BASIL	parietal	17	female	1.41319	1.40365	0.307115	0.0542127	3.63542
152	HCD1855365	BASIL	temporal	17	female	1.27094	1.25814	0.285013	0.0283551	3.95722
153	HCD1855365	BASIL	occipital	17	female	1.48651	1.48598	0.310627	0.101716	2.7234
154	HCD1855365	BASIL	cingulate	17	female	1.2258	1.20995	0.27591	0.0926218	3.4767
155	HCD1855365	SSVB	frontal	17	female	1.37271	1.37022	0.33311	0.266289	2.81904
156	HCD1855365	SSVB	parietal	17	female	1.55309	1.55645	0.361058	0.300371	2.93831
157	HCD1855365	SSVB	temporal	17	female	1.57602	1.571	0.472541	0.260383	3.33661
158	HCD1855365	SSVB	occipital	17	female	1.82131	1.85209	0.380087	0.408912	3.08404
159	HCD1855365	SSVB	cingulate	17	female	1.29639	1.3076	0.296165	0.356307	2.28554
160	HCD2897891	BASIL	frontal	10	male	1.30489	1.28282	0.302674	0.0517908	2.93709
161	HCD2897891	BASIL	parietal	10	male	1.3485	1.31951	0.323369	0.0114732	3.03271
162	HCD2897891	BASIL	temporal	10	male	1.31615	1.30841	0.286835	0.0112879	3.85726
163	HCD2897891	BASIL	occipital	10	male	1.43081	1.41903	0.3429	0.0947023	3.21835
164	HCD2897891	BASIL	cingulate	10	male	1.23974	1.22356	0.298339	0.0458958	2.63648
165	HCD2897891	SSVB	frontal	10	male	1.41025	1.37496	0.40165	0.255925	3.56775
166	HCD2897891	SSVB	parietal	10	male	1.42511	1.38465	0.396911	0.263434	3.14716
167	HCD2897891	SSVB	temporal	10	male	1.437	1.42973	0.394551	0.276293	3.35017
168	HCD2897891	SSVB	occipital	10	male	1.56788	1.57142	0.442054	0.273005	3.19128
169	HCD2897891	SSVB	cingulate	10	male	1.22313	1.21713	0.310171	0.278264	2.30115
170	HCD1409342	BASIL	frontal	20	female	1.40073	1.38788	0.313795	0.0282049	3.73148
171	HCD1409342	BASIL	parietal	20	female	1.58885	1.58855	0.351679	0.0322262	3.47767
172	HCD1409342	BASIL	temporal	20	female	1.40042	1.38983	0.331205	0.0200332	3.36219
173	HCD1409342	BASIL	occipital	20	female	1.61701	1.61199	0.335483	0.206219	3.25832
174	HCD1409342	BASIL	cingulate	20	female	1.3277	1.30563	0.308002	0.145357	2.84265
175	HCD1409342	SSVB	frontal	20	female	1.45121	1.45805	0.374069	0.25375	2.90903
176	HCD1409342	SSVB	parietal	20	female	1.72588	1.73889	0.434564	0.262188	3.37931
177	HCD1409342	SSVB	temporal	20	female	1.5229	1.53009	0.388674	0.270464	2.95926
178	HCD1409342	SSVB	occipital	20	female	1.77857	1.78035	0.418076	0.525238	3.53701
179	HCD1409342	SSVB	cingulate	20	female	1.35295	1.33915	0.355157	0.311846	2.46705
180	HCA6788199	BASIL	frontal	52	male	1.42184	1.40774	0.3062	0.085437	3.84586
181	HCA6788199	BASIL	parietal	52	male	1.5585	1.56297	0.332026	0.0744111	3.77015
182	HCA6788199	BASIL	temporal	52	male	1.36065	1.34626	0.295048	0.0371521	3.29188
183	HCA6788199	BASIL	occipital	52	male	1.48103	1.48043	0.318096	0.0339587	3.41276
184	HCA6788199	BASIL	cingulate	52	male	1.34056	1.33184	0.288656	0.160012	2.65135
185	HCA6788199	SSVB	frontal	52	male	1.54301	1.54522	0.371881	0.258925	3.06587
186	HCA6788199	SSVB	parietal	52	male	1.72379	1.73778	0.406855	0.254573	3.18722
187	HCA6788199	SSVB	temporal	52	male	1.5824	1.59694	0.39854	0.255592	3.79324
188	HCA6788199	SSVB	occipital	52	male	1.70145	1.72644	0.378321	0.399589	3.06266
189	HCA6788199	SSVB	cingulate	52	male	1.41544	1.42055	0.306648	0.366565	2.49729
190	HCD1626653	BASIL	frontal	13	female	1.16701	1.15155	0.248371	0.0517708	2.85998
191	HCD1626653	BASIL	parietal	13	female	1.31567	1.29429	0.284921	0.0212394	2.93105
192	HCD1626653	BASIL	temporal	13	female	1.23827	1.2288	0.284422	0.0357157	3.35644
193	HCD1626653	BASIL	occipital	13	female	1.33655	1.33258	0.273851	0.160839	3.07543
194	HCD1626653	BASIL	cingulate	13	female	1.1252	1.10695	0.253895	0.126472	2.59692
195	HCD1626653	SSVB	frontal	13	female	1.14345	1.13261	0.289728	0.251559	3.0937
196	HCD1626653	SSVB	parietal	13	female	1.34256	1.33128	0.305735	0.294635	2.5375
197	HCD1626653	SSVB	temporal	13	female	1.2555	1.24334	0.339488	0.257911	2.80605
198	HCD1626653	SSVB	occipital	13	female	1.38424	1.39092	0.289075	0.396328	2.45538
199	HCD1626653	SSVB	cingulate	13	female	1.06774	1.05773	0.253407	0.28735	2.08486
200	HCD2310328	BASIL	frontal	20	female	1.52118	1.50898	0.3156	0.041454	3.4095
201	HCD2310328	BASIL	parietal	20	female	1.72425	1.72856	0.343635	0.0552061	4.25282
202	HCD2310328	BASIL	temporal	20	female	1.46097	1.44768	0.325609	0.0503141	4.76543
203	HCD2310328	BASIL	occipital	20	female	1.69537	1.70167	0.335085	0.0259006	2.96378
204	HCD2310328	BASIL	cingulate	20	female	1.44599	1.42391	0.330329	0.0775875	3.46154
205	HCD2310328	SSVB	frontal	20	female	1.65802	1.65223	0.361294	0.299389	3.67625
206	HCD2310328	SSVB	parietal	20	female	1.89441	1.89913	0.39268	0.399795	3.36778
207	HCD2310328	SSVB	temporal	20	female	1.76527	1.75206	0.466947	0.282376	3.60429
208	HCD2310328	SSVB	occipital	20	female	1.94512	1.96654	0.398191	0.50146	3.26349
209	HCD2310328	SSVB	cingulate	20	female	1.5505	1.54149	0.352949	0.348627	2.6119
210	HCD2523345	BASIL	frontal	10	female	1.18265	1.17058	0.256312	0.0154112	2.68321
211	HCD2523345	BASIL	parietal	10	female	1.28612	1.26628	0.303977	0.0283921	2.90148
212	HCD2523345	BASIL	temporal	10	female	1.2103	1.20008	0.267943	0.0251642	3.46185
213	HCD2523345	BASIL	occipital	10	female	1.34633	1.33306	0.312965	0.114371	2.82179
214	HCD2523345	BASIL	cingulate	10	female	1.10874	1.09462	0.244279	0.111544	2.46267
215	HCD2523345	SSVB	frontal	10	female	1.15282	1.13703	0.333714	0.259516	3.6675
216	HCD2523345	SSVB	parietal	10	female	1.288	1.27379	0.345382	0.257056	2.71513
217	HCD2523345	SSVB	temporal	10	female	1.21519	1.21432	0.335049	0.254316	2.68809
218	HCD2523345	SSVB	occipital	10	female	1.40278	1.40463	0.369829	0.295764	2.70997
219	HCD2523345	SSVB	cingulate	10	female	0.98699	0.983401	0.265588	0.280899	1.98754
220	HCD2163644	BASIL	frontal	10	male	1.40816	1.3887	0.308021	0.0890244	3.16787
221	HCD2163644	BASIL	parietal	10	male	1.52067	1.50842	0.340872	0.0674918	2.84559
222	HCD2163644	BASIL	temporal	10	male	1.30086	1.30171	0.286099	0.125228	4.50033
223	HCD2163644	BASIL	occipital	10	male	1.39499	1.38719	0.276734	0.0342412	3.26354
224	HCD2163644	BASIL	cingulate	10	male	1.37418	1.35094	0.310497	0.21574	2.95134
225	HCD2163644	SSVB	frontal	10	male	1.55169	1.54105	0.387513	0.262179	3.22696
226	HCD2163644	SSVB	parietal	10	male	1.64007	1.62817	0.410009	0.272508	3.2213
227	HCD2163644	SSVB	temporal	10	male	1.44722	1.46638	0.416638	0.251732	3.13142
228	HCD2163644	SSVB	occipital	10	male	1.53826	1.54735	0.342352	0.323236	2.69231
229	HCD2163644	SSVB	cingulate	10	male	1.46203	1.44788	0.349453	0.38205	2.69826
230	HCA6007044	BASIL	frontal	77	female	1.64155	1.64475	0.351761	0.0402829	3.82212
231	HCA6007044	BASIL	parietal	77	female	1.74126	1.75214	0.353339	0.130449	3.69091
232	HCA6007044	BASIL	temporal	77	female	1.43281	1.40818	0.345002	0.0202352	3.74138
233	HCA6007044	BASIL	occipital	77	female	1.61053	1.61487	0.364165	0.0759095	3.72725
234	HCA6007044	BASIL	cingulate	77	female	1.53162	1.52371	0.338847	0.15029	3.03854
235	HCA6007044	SSVB	frontal	77	female	2.00211	2.02671	0.435263	0.33182	3.64746
236	HCA6007044	SSVB	parietal	77	female	2.21195	2.23975	0.455842	0.615199	3.61025
237	HCA6007044	SSVB	temporal	77	female	1.98155	1.95025	0.503824	0.368196	3.57716
238	HCA6007044	SSVB	occipital	77	female	2.18833	2.2057	0.451751	0.669718	3.76875
239	HCA6007044	SSVB	cingulate	77	female	1.79175	1.81607	0.336083	0.452023	2.7657
240	HCD1794977	BASIL	frontal	16	male	1.29784	1.2969	0.267169	0.00619541	3.48972
241	HCD1794977	BASIL	parietal	16	male	1.48257	1.48204	0.314491	0.02723	3.07253
242	HCD1794977	BASIL	temporal	16	male	1.38977	1.38816	0.320243	0.0134765	3.88227
243	HCD1794977	BASIL	occipital	16	male	1.54026	1.54264	0.321896	0.0896311	3.08221
244	HCD1794977	BASIL	cingulate	16	male	1.27013	1.25287	0.286798	0.0875542	2.51815
245	HCD1794977	SSVB	frontal	16	male	1.39356	1.39494	0.32442	0.272358	4.68155
246	HCD1794977	SSVB	parietal	16	male	1.61665	1.62462	0.343845	0.338733	2.99581
247	HCD1794977	SSVB	temporal	16	male	1.59929	1.61168	0.382265	0.3384	2.93537
248	HCD1794977	SSVB	occipital	16	male	1.73282	1.7542	0.331837	0.616716	2.978
249	HCD1794977	SSVB	cingulate	16	male	1.35228	1.3371	0.290601	0.358076	2.4844
250	HCA7468388	BASIL	frontal	66	male	1.58303	1.58821	0.338818	0.0501476	3.30842
251	HCA7468388	BASIL	parietal	66	male	1.74628	1.7667	0.363725	0.0374423	3.77852
252	HCA7468388	BASIL	temporal	66	male	1.51206	1.49638	0.34197	0.0204489	6.09492
253	HCA7468388	BASIL	occipital	66	male	1.72572	1.73605	0.337407	0.240026	3.01057
254	HCA7468388	BASIL	cingulate	66	male	1.38105	1.3649	0.329977	0.0517223	3.43839
255	HCA7468388	SSVB	frontal	66	male	1.76677	1.77737	0.452093	0.284248	4.06414
256	HCA7468388	SSVB	parietal	66	male	1.952	1.98167	0.465508	0.272286	3.3436
257	HCA7468388	SSVB	temporal	66	male	1.88321	1.92312	0.482675	0.273904	3.5402
258	HCA7468388	SSVB	occipital	66	male	2.16177	2.17721	0.442283	0.524242	3.79292
259	HCA7468388	SSVB	cingulate	66	male	1.43005	1.42018	0.38011	0.286091	2.60982
260	HCD1231832	BASIL	frontal	9	female	1.10478	1.09974	0.237636	0.0552933	2.45119
261	HCD1231832	BASIL	parietal	9	female	1.15224	1.14267	0.233471	0.0657566	2.63694
262	HCD1231832	BASIL	temporal	9	female	1.13066	1.12891	0.252201	0.0779204	2.4548
263	HCD1231832	BASIL	occipital	9	female	1.23122	1.22453	0.247579	0.0673858	2.43919
264	HCD1231832	BASIL	cingulate	9	female	1.06527	1.0616	0.235378	0.127285	2.1819
265	HCD1231832	SSVB	frontal	9	female	1.06919	1.06245	0.316167	0.252979	3.08551
266	HCD1231832	SSVB	parietal	9	female	1.16709	1.15477	0.310673	0.273066	2.53705
267	HCD1231832	SSVB	temporal	9	female	1.1396	1.10983	0.36287	0.252912	2.45871
268	HCD1231832	SSVB	occipital	9	female	1.27237	1.25863	0.32901	0.347016	2.27874
269	HCD1231832	SSVB	cingulate	9	female	0.964851	0.961372	0.240054	0.281033	1.97014
270	HCD0889579	BASIL	frontal	10	female	1.06002	1.05035	0.243889	0.0762128	2.6938
271	HCD0889579	BASIL	parietal	10	female	1.13203	1.11796	0.255734	0.054682	2.6753
272	HCD0889579	BASIL	temporal	10	female	1.09956	1.08904	0.273637	0.05141	4.67257
273	HCD0889579	BASIL	occipital	10	female	1.23442	1.23068	0.24309	0.118583	2.48564
274	HCD0889579	BASIL	cingulate	10	female	1.02849	1.02405	0.261811	0.110332	3.21216
275	HCD0889579	SSVB	frontal	10	female	0.990626	0.97747	0.32531	0.25	3.35001
276	HCD0889579	SSVB	parietal	10	female	1.11395	1.10553	0.306085	0.250117	2.74744
277	HCD0889579	SSVB	temporal	10	female	1.06181	1.06541	0.351968	0.250115	2.65264
278	HCD0889579	SSVB	occipital	10	female	1.24974	1.25003	0.270414	0.259338	2.19987
279	HCD0889579	SSVB	cingulate	10	female	0.888205	0.878362	0.28679	0.250129	1.85924
280	HCD1371848	BASIL	frontal	14	male	1.17295	1.16765	0.264474	0.04188	3.54639
281	HCD1371848	BASIL	parietal	14	male	1.32245	1.31592	0.299905	0.032651	2.76598
282	HCD1371848	BASIL	temporal	14	male	1.25139	1.25055	0.288306	0.0561945	3.39906
283	HCD1371848	BASIL	occipital	14	male	1.34298	1.33714	0.281963	0.0111796	2.91668
284	HCD1371848	BASIL	cingulate	14	male	1.15535	1.15395	0.277251	0.0268257	2.70011
285	HCD1371848	SSVB	frontal	14	male	1.14426	1.14321	0.321543	0.250009	2.82852
286	HCD1371848	SSVB	parietal	14	male	1.36784	1.36403	0.333637	0.251384	2.71635
287	HCD1371848	SSVB	temporal	14	male	1.3389	1.34294	0.367234	0.254178	3.06978
288	HCD1371848	SSVB	occipital	14	male	1.40346	1.40567	0.295702	0.383049	2.4287
289	HCD1371848	SSVB	cingulate	14	male	1.02476	1.04091	0.323679	0.26411	2.14624
290	HCD2059245	BASIL	frontal	20	male	1.28953	1.2793	0.319942	0.0178276	3.87843
291	HCD2059245	BASIL	parietal	20	male	1.45908	1.44363	0.340235	0.0560618	3.86363
292	HCD2059245	BASIL	temporal	20	male	1.29429	1.29015	0.306095	0.0517796	3.77041
293	HCD2059245	BASIL	occipital	20	male	1.27858	1.26394	0.303276	0.0619085	2.92159
294	HCD2059245	BASIL	cingulate	20	male	1.24037	1.2291	0.309361	0.00992225	2.98138
295	HCD2059245	SSVB	frontal	20	male	1.40002	1.40415	0.44049	0.252939	3.42137
296	HCD2059245	SSVB	parietal	20	male	1.59378	1.59711	0.386041	0.275865	3.0482
297	HCD2059245	SSVB	temporal	20	male	1.46708	1.43277	0.511592	0.255287	3.48251
298	HCD2059245	SSVB	occipital	20	male	1.33998	1.33837	0.368212	0.267551	2.73473
299	HCD2059245	SSVB	cingulate	20	male	1.25073	1.25795	0.354974	0.260827	2.54161
300	HCD0979378	BASIL	frontal	9	female	1.13212	1.11835	0.268443	0.0542273	3.5623
301	HCD0979378	BASIL	parietal	9	female	1.26777	1.23858	0.303414	0.0277837	3.13927
302	HCD0979378	BASIL	temporal	9	female	1.162	1.16063	0.266719	0.065811	2.79557
303	HCD0979378	BASIL	occipital	9	female	1.33174	1.32701	0.278246	0.0720369	2.5127
304	HCD0979378	BASIL	cingulate	9	female	1.07898	1.06978	0.259124	0.230538	3.22368
305	HCD0979378	SSVB	frontal	9	female	1.0963	1.07188	0.398034	0.250102	3.30261
306	HCD0979378	SSVB	parietal	9	female	1.29567	1.26783	0.382801	0.262719	3.24627
307	HCD0979378	SSVB	temporal	9	female	1.19004	1.17181	0.412514	0.250367	2.85168
308	HCD0979378	SSVB	occipital	9	female	1.44055	1.4297	0.378126	0.329642	2.67022
309	HCD0979378	SSVB	cingulate	9	female	0.955311	0.972187	0.333642	0.25023	1.98651
310	HCD1872971	BASIL	frontal	16	female	1.205	1.19463	0.266722	0.0358755	2.91666
311	HCD1872971	BASIL	parietal	16	female	1.34215	1.31246	0.333221	0.037794	4.27231
312	HCD1872971	BASIL	temporal	16	female	1.2293	1.22524	0.293535	0.063578	3.58103
313	HCD1872971	BASIL	occipital	16	female	1.43605	1.42252	0.323631	0.116821	3.11137
314	HCD1872971	BASIL	cingulate	16	female	1.18589	1.16473	0.283589	0.150528	3.09662
315	HCD1872971	SSVB	frontal	16	female	1.19153	1.1925	0.339203	0.250192	3.41556
316	HCD1872971	SSVB	parietal	16	female	1.35377	1.34835	0.384867	0.252608	2.77504
317	HCD1872971	SSVB	temporal	16	female	1.24993	1.26022	0.372949	0.252777	2.69646
318	HCD1872971	SSVB	occipital	16	female	1.48405	1.48789	0.371521	0.29319	2.86926
319	HCD1872971	SSVB	cingulate	16	female	1.14054	1.12835	0.308833	0.274972	2.15516
320	HCD1327744	BASIL	frontal	10	male	1.22108	1.21816	0.243132	0.0665935	3.0435
321	HCD1327744	BASIL	parietal	10	male	1.32827	1.31218	0.281734	0.0351815	3.31755
322	HCD1327744	BASIL	temporal	10	male	1.25537	1.2525	0.269855	0.0434374	4.45482
323	HCD1327744	BASIL	occipital	10	male	1.42548	1.42285	0.284171	0.133953	3.11558
324	HCD1327744	BASIL	cingulate	10	male	1.15205	1.14605	0.237852	0.163991	2.93275
325	HCD1327744	SSVB	frontal	10	male	1.22473	1.2266	0.283863	0.258009	3.63538
326	HCD1327744	SSVB	parietal	10	male	1.36338	1.35377	0.32071	0.250422	2.8135
327	HCD1327744	SSVB	temporal	10	male	1.28088	1.29614	0.302021	0.258367	2.38373
328	HCD1327744	SSVB	occipital	10	male	1.51532	1.53887	0.30655	0.368332	2.58542
329	HCD1327744	SSVB	cingulate	10	male	1.09609	1.09821	0.255777	0.298939	1.97507
330	HCA9882308	BASIL	frontal	71	male	1.50684	1.4982	0.327704	0.0362205	3.13672
331	HCA9882308	BASIL	parietal	71	male	1.61792	1.62364	0.338597	0.0716312	3.8579
332	HCA9882308	BASIL	temporal	71	male	1.41021	1.38716	0.315319	0.0652752	3.64396
333	HCA9882308	BASIL	occipital	71	male	1.55058	1.53676	0.346016	0.175399	2.94606
334	HCA9882308	BASIL	cingulate	71	male	1.35597	1.32981	0.316952	0.0490508	2.99479
335	HCA9882308	SSVB	frontal	71	male	1.6849	1.68961	0.412168	0.281487	3.59482
336	HCA9882308	SSVB	parietal	71	male	1.86326	1.87322	0.449676	0.274414	3.3826
337	HCA9882308	SSVB	temporal	71	male	1.6734	1.65558	0.444648	0.315084	3.5945
338	HCA9882308	SSVB	occipital	71	male	1.80272	1.81737	0.428764	0.290824	3.27543
339	HCA9882308	SSVB	cingulate	71	male	1.44554	1.43637	0.334238	0.333501	2.60701
340	HCD0641038	BASIL	frontal	12	female	1.063	1.05584	0.25096	0.02707	2.66499
341	HCD0641038	BASIL	parietal	12	female	1.16251	1.15028	0.27041	0.0342819	2.69639
342	HCD0641038	BASIL	temporal	12	female	1.19508	1.19052	0.280337	0.0352124	2.92446
343	HCD0641038	BASIL	occipital	12	female	1.23181	1.22406	0.298045	0.107986	2.73047
344	HCD0641038	BASIL	cingulate	12	female	1.00332	1.00422	0.243716	0.172055	2.17193
345	HCD0641038	SSVB	frontal	12	female	0.973141	0.958989	0.326099	0.250585	3.72831
346	HCD0641038	SSVB	parietal	12	female	1.10815	1.10411	0.283381	0.250754	2.68804
347	HCD0641038	SSVB	temporal	12	female	1.12395	1.11071	0.357969	0.253488	2.69988
348	HCD0641038	SSVB	occipital	12	female	1.19926	1.21959	0.3266	0.268395	2.33048
349	HCD0641038	SSVB	cingulate	12	female	0.742308	0.716991	0.261269	0.250128	1.81687
350	HCA7600665	BASIL	frontal	61	male	1.53048	1.51902	0.347117	0.0421492	4.12507
351	HCA7600665	BASIL	parietal	61	male	1.69179	1.69248	0.328231	0.0265752	3.77559
352	HCA7600665	BASIL	temporal	61	male	1.44239	1.41098	0.334218	0.0281259	4.48161
353	HCA7600665	BASIL	occipital	61	male	1.65295	1.64907	0.319026	0.0910257	3.58335
354	HCA7600665	BASIL	cingulate	61	male	1.37026	1.35891	0.325358	0.0635465	3.24498
355	HCA7600665	SSVB	frontal	61	male	1.78713	1.79164	0.473164	0.259884	3.4836
356	HCA7600665	SSVB	parietal	61	male	2.17025	2.19143	0.483469	0.293508	3.65923
357	HCA7600665	SSVB	temporal	61	male	1.84093	1.80889	0.521747	0.340848	3.58392
358	HCA7600665	SSVB	occipital	61	male	2.34326	2.3623	0.427733	0.418352	3.69415
359	HCA7600665	SSVB	cingulate	61	male	1.53611	1.53369	0.438324	0.279191	3.05697
360	HCD1950056	BASIL	frontal	15	male	1.26709	1.26172	0.25699	0.0542102	3.62342
361	HCD1950056	BASIL	parietal	15	male	1.39101	1.38885	0.293108	0.0852402	3.92933
362	HCD1950056	BASIL	temporal	15	male	1.28754	1.28147	0.283972	0.0623622	2.95094
363	HCD1950056	BASIL	occipital	15	male	1.33956	1.33114	0.293274	0.0744671	2.78521
364	HCD1950056	BASIL	cingulate	15	male	1.22594	1.21488	0.27174	0.0969804	2.69914
365	HCD1950056	SSVB	frontal	15	male	1.32374	1.30543	0.336519	0.255616	3.99184
366	HCD1950056	SSVB	parietal	15	male	1.51304	1.51471	0.337698	0.404148	2.64916
367	HCD1950056	SSVB	temporal	15	male	1.44181	1.4444	0.348355	0.307656	2.89441
368	HCD1950056	SSVB	occipital	15	male	1.52436	1.52806	0.315242	0.493787	2.55754
369	HCD1950056	SSVB	cingulate	15	male	1.18665	1.17537	0.267407	0.276373	2.22461
370	HCD0717954	BASIL	frontal	14	female	1.27491	1.27119	0.287187	0.0104032	3.5173
371	HCD0717954	BASIL	parietal	14	female	1.4101	1.40238	0.329201	0.0267729	3.47479
372	HCD0717954	BASIL	temporal	14	female	1.31044	1.3112	0.321011	0.00615572	3.81213
373	HCD0717954	BASIL	occipital	14	female	1.37967	1.36721	0.323186	0.0559788	3.70637
374	HCD0717954	BASIL	cingulate	14	female	1.21264	1.19673	0.311431	0.0335278	2.99776
375	HCD0717954	SSVB	frontal	14	female	1.36989	1.3421	0.436639	0.250106	3.5282
376	HCD0717954	SSVB	parietal	14	female	1.53284	1.53275	0.405748	0.253945	3.29809
377	HCD0717954	SSVB	temporal	14	female	1.53008	1.49962	0.530967	0.253958	3.62848
378	HCD0717954	SSVB	occipital	14	female	1.64149	1.63644	0.453719	0.304617	3.70115
379	HCD0717954	SSVB	cingulate	14	female	1.202	1.20154	0.35955	0.254315	2.70123
380	HCA6130548	BASIL	frontal	52	male	1.57815	1.57693	0.298732	0.0864445	3.47767
381	HCA6130548	BASIL	parietal	52	male	1.6666	1.66673	0.293366	0.170621	4.14382
382	HCA6130548	BASIL	temporal	52	male	1.48356	1.45519	0.288567	0.0723665	3.8337
383	HCA6130548	BASIL	occipital	52	male	1.62499	1.61472	0.284138	0.0984032	3.14778
384	HCA6130548	BASIL	cingulate	52	male	1.46878	1.45478	0.325879	0.150889	4.81604
385	HCA6130548	SSVB	frontal	52	male	1.87701	1.89004	0.366708	0.337301	3.24976
386	HCA6130548	SSVB	parietal	52	male	2.08588	2.0912	0.391196	0.63293	3.63627
387	HCA6130548	SSVB	temporal	52	male	1.9637	1.98609	0.407607	0.431326	3.41031
388	HCA6130548	SSVB	occipital	52	male	2.15092	2.15244	0.433565	0.597107	3.63056
389	HCA6130548	SSVB	cingulate	52	male	1.67922	1.6867	0.35883	0.39261	2.77477
390	HCD0571649	BASIL	frontal	13	female	1.21507	1.20633	0.275303	0.071324	3.01939
391	HCD0571649	BASIL	parietal	13	female	1.34594	1.3197	0.325947	0.0195466	2.98629
392	HCD0571649	BASIL	temporal	13	female	1.21512	1.20735	0.297793	0.0234229	2.8352
393	HCD0571649	BASIL	occipital	13	female	1.34616	1.32515	0.330774	0.0849137	2.89429
394	HCD0571649	BASIL	cingulate	13	female	1.16822	1.16329	0.285782	0.0880189	2.70545
395	HCD0571649	SSVB	frontal	13	female	1.20252	1.19805	0.36618	0.252321	3.57334
396	HCD0571649	SSVB	parietal	13	female	1.37244	1.36041	0.392033	0.258751	2.94154
397	HCD0571649	SSVB	temporal	13	female	1.2811	1.24135	0.4378	0.255922	3.22045
398	HCD0571649	SSVB	occipital	13	female	1.38797	1.37835	0.366622	0.27565	2.88141
399	HCD0571649	SSVB	cingulate	13	female	1.07779	1.06565	0.33369	0.26854	2.23728
400	HCD0697671	BASIL	frontal	9	female	1.20414	1.19633	0.290924	0.0106197	3.48049
401	HCD0697671	BASIL	parietal	9	female	1.2567	1.23238	0.29705	0.0286685	2.97663
402	HCD0697671	BASIL	temporal	9	female	1.25875	1.25487	0.294851	0.0574058	3.23047
403	HCD0697671	BASIL	occipital	9	female	1.30473	1.2832	0.304916	0.0259046	2.85767
404	HCD0697671	BASIL	cingulate	9	female	1.15629	1.14749	0.276271	0.0608694	2.66709
405	HCD0697671	SSVB	frontal	9	female	1.26726	1.16569	0.493862	0.25708	4.11409
406	HCD0697671	SSVB	parietal	9	female	1.35684	1.30799	0.412366	0.250944	2.82064
407	HCD0697671	SSVB	temporal	9	female	1.3341	1.26425	0.528822	0.250678	3.00867
408	HCD0697671	SSVB	occipital	9	female	1.52618	1.44567	0.502218	0.3769	3.164
409	HCD0697671	SSVB	cingulate	9	female	1.0214	0.989761	0.401835	0.268268	2.2671
410	HCD0644852	BASIL	frontal	10	male	1.06436	1.07859	0.176181	0.0438355	2.12255
411	HCD0644852	BASIL	parietal	10	male	1.0699	1.06536	0.223965	0.0212718	2.36118
412	HCD0644852	BASIL	temporal	10	male	1.13813	1.14667	0.238752	0.0410014	2.61252
413	HCD0644852	BASIL	occipital	10	male	1.17534	1.16899	0.251563	0.110332	2.32053
414	HCD0644852	BASIL	cingulate	10	male	0.958054	0.968199	0.185854	0.103336	1.72679
415	HCD0644852	SSVB	frontal	10	male	0.837631	0.634829	0.636561	0.25	4.50193
416	HCD0644852	SSVB	parietal	10	male	0.910143	0.786111	0.530936	0.25	3.26232
417	HCD0644852	SSVB	temporal	10	male	1.08049	0.972612	0.645644	0.25	3.38862
418	HCD0644852	SSVB	occipital	10	male	1.23614	1.20234	0.619912	0.250031	3.44832
419	HCD0644852	SSVB	cingulate	10	male	0.50917	0.40507	0.291367	0.25	2.54581
420	HCA8433273	BASIL	frontal	53	female	1.59583	1.58895	0.330384	0.0339861	3.47237
421	HCA8433273	BASIL	parietal	53	female	1.6236	1.62511	0.300049	0.13535	3.44588
422	HCA8433273	BASIL	temporal	53	female	1.44188	1.41487	0.296335	0.00137094	4.58283
423	HCA8433273	BASIL	occipital	53	female	1.5863	1.58929	0.308269	0.0444423	3.19504
424	HCA8433273	BASIL	cingulate	53	female	1.45031	1.43576	0.315802	0.258741	3.43954
425	HCA8433273	SSVB	frontal	53	female	1.90812	1.91233	0.41036	0.408329	3.54026
426	HCA8433273	SSVB	parietal	53	female	2.00572	2.03678	0.383254	0.50603	3.24528
427	HCA8433273	SSVB	temporal	53	female	1.88966	1.89976	0.430995	0.363088	3.39367
428	HCA8433273	SSVB	occipital	53	female	1.93841	1.95676	0.365253	0.52027	3.20208
429	HCA8433273	SSVB	cingulate	53	female	1.65161	1.67036	0.362116	0.422839	2.87652
430	HCD0797877	BASIL	frontal	13	female	1.14227	1.13693	0.242965	0.0466187	2.53066
431	HCD0797877	BASIL	parietal	13	female	1.26865	1.25374	0.275574	0.0600255	2.75076
432	HCD0797877	BASIL	temporal	13	female	1.2065	1.20158	0.277454	0.0489401	2.68991
433	HCD0797877	BASIL	occipital	13	female	1.38806	1.38313	0.282077	0.139549	2.93445
434	HCD0797877	BASIL	cingulate	13	female	1.11139	1.095	0.263668	0.248996	2.51557
435	HCD0797877	SSVB	frontal	13	female	1.13524	1.11897	0.310314	0.251469	3.39782
436	HCD0797877	SSVB	parietal	13	female	1.30481	1.29915	0.315214	0.256982	2.47183
437	HCD0797877	SSVB	temporal	13	female	1.28572	1.25843	0.402822	0.270394	2.87886
438	HCD0797877	SSVB	occipital	13	female	1.49717	1.51194	0.285932	0.428459	2.48467
439	HCD0797877	SSVB	cingulate	13	female	1.07825	1.06845	0.264457	0.315883	2.10384
440	HCD0946868	BASIL	frontal	10	male	1.23609	1.22787	0.260598	0.0796333	2.83018
441	HCD0946868	BASIL	parietal	10	male	1.37727	1.36557	0.295344	0.0295244	3.08809
442	HCD0946868	BASIL	temporal	10	male	1.27906	1.27874	0.26914	0.0331052	3.37885
443	HCD0946868	BASIL	occipital	10	male	1.32535	1.31589	0.256708	0.0532736	3.32758
444	HCD0946868	BASIL	cingulate	10	male	1.20399	1.19508	0.262609	0.0537643	3.00635
445	HCD0946868	SSVB	frontal	10	male	1.26277	1.26145	0.337016	0.251713	2.8206
446	HCD0946868	SSVB	parietal	10	male	1.48589	1.47772	0.374464	0.250015	2.7259
447	HCD0946868	SSVB	temporal	10	male	1.3932	1.41072	0.377153	0.25081	2.87565
448	HCD0946868	SSVB	occipital	10	male	1.49792	1.49849	0.315636	0.370144	2.54466
449	HCD0946868	SSVB	cingulate	10	male	1.15737	1.14799	0.303096	0.266686	2.3078
450	HCA6018857	BASIL	frontal	36	female	1.28668	1.27484	0.289817	0.0384436	2.83653
451	HCA6018857	BASIL	parietal	36	female	1.38574	1.3693	0.328257	0.049609	3.17118
452	HCA6018857	BASIL	temporal	36	female	1.24689	1.24162	0.290868	0.0534018	2.88525
453	HCA6018857	BASIL	occipital	36	female	1.36847	1.3634	0.309681	0.0363659	2.79711
454	HCA6018857	BASIL	cingulate	36	female	1.20906	1.19806	0.27734	0.067736	2.73616
455	HCA6018857	SSVB	frontal	36	female	1.31092	1.30517	0.352246	0.253305	2.6949
456	HCA6018857	SSVB	parietal	36	female	1.47163	1.45737	0.381696	0.309761	2.87036
457	HCA6018857	SSVB	temporal	36	female	1.32834	1.32359	0.393411	0.267502	2.7047
458	HCA6018857	SSVB	occipital	36	female	1.44431	1.45768	0.361859	0.292286	2.59833
459	HCA6018857	SSVB	cingulate	36	female	1.17505	1.17149	0.295533	0.260333	2.06791
460	HCD2612142	BASIL	frontal	21	female	1.48238	1.47273	0.328688	0.0840962	4.05797
461	HCD2612142	BASIL	parietal	21	female	1.60474	1.61496	0.363361	0.0197716	4.09903
462	HCD2612142	BASIL	temporal	21	female	1.39785	1.3805	0.322823	0.0871292	3.62695
463	HCD2612142	BASIL	occipital	21	female	1.55047	1.54804	0.336117	0.0117573	3.10094
464	HCD2612142	BASIL	cingulate	21	female	1.35291	1.33076	0.333768	0.0346706	3.1187
465	HCD2612142	SSVB	frontal	21	female	1.61672	1.62159	0.394143	0.279645	3.35587
466	HCD2612142	SSVB	parietal	21	female	1.75755	1.78735	0.421526	0.290326	3.0563
467	HCD2612142	SSVB	temporal	21	female	1.68235	1.68491	0.4565	0.303944	3.3085
468	HCD2612142	SSVB	occipital	21	female	1.7412	1.76441	0.389031	0.366058	3.00758
469	HCD2612142	SSVB	cingulate	21	female	1.42863	1.4006	0.389314	0.280645	3.11268
470	HCD1573456	BASIL	frontal	9	female	1.07284	1.05822	0.251081	0.0583594	2.78337
471	HCD1573456	BASIL	parietal	9	female	1.21096	1.19687	0.293981	0.0133547	2.9545
472	HCD1573456	BASIL	temporal	9	female	1.14669	1.13823	0.265807	0.0597137	2.54202
473	HCD1573456	BASIL	occipital	9	female	1.27267	1.26928	0.284706	0.0365474	2.89313
474	HCD1573456	BASIL	cingulate	9	female	1.04898	1.04182	0.250665	0.178432	2.44115
475	HCD1573456	SSVB	frontal	9	female	1.00066	0.982437	0.288197	0.25112	2.77281
476	HCD1573456	SSVB	parietal	9	female	1.17854	1.17151	0.314616	0.254286	2.50859
477	HCD1573456	SSVB	temporal	9	female	1.10777	1.10889	0.295373	0.250988	2.25286
478	HCD1573456	SSVB	occipital	9	female	1.26533	1.26843	0.275999	0.294678	2.26355
479	HCD1573456	SSVB	cingulate	9	female	0.908474	0.899982	0.263289	0.258169	1.82286
480	HCA7256070	BASIL	frontal	63	female	1.41478	1.39602	0.326109	0.00680436	3.0667
481	HCA7256070	BASIL	parietal	63	female	1.58292	1.58206	0.38512	0.00509479	4.14966
482	HCA7256070	BASIL	temporal	63	female	1.34849	1.33628	0.327543	0.0114019	4.99772
483	HCA7256070	BASIL	occipital	63	female	1.59441	1.59093	0.344951	0.0535682	3.06894
484	HCA7256070	BASIL	cingulate	63	female	1.28096	1.28279	0.314535	0.0455151	2.53845
485	HCA7256070	SSVB	frontal	63	female	1.5245	1.5052	0.413543	0.289655	3.50038
486	HCA7256070	SSVB	parietal	63	female	1.71895	1.71914	0.440918	0.303362	3.22405
487	HCA7256070	SSVB	temporal	63	female	1.50336	1.47382	0.414996	0.313745	2.95124
488	HCA7256070	SSVB	occipital	63	female	1.81882	1.85463	0.412605	0.428871	3.06744
489	HCA7256070	SSVB	cingulate	63	female	1.29266	1.29286	0.328961	0.270912	2.35419
490	HCD2365454	BASIL	frontal	19	male	1.29376	1.28198	0.283476	0.0131622	2.75075
491	HCD2365454	BASIL	parietal	19	male	1.3813	1.37109	0.294464	0.002775	3.02648
492	HCD2365454	BASIL	temporal	19	male	1.31178	1.31546	0.253502	0.129387	4.0561
493	HCD2365454	BASIL	occipital	19	male	1.37907	1.36551	0.291045	0.00372874	2.97378
494	HCD2365454	BASIL	cingulate	19	male	1.2122	1.18784	0.281646	0.0622607	3.68623
495	HCD2365454	SSVB	frontal	19	male	1.52802	1.4766	0.511444	0.00359954	3.80198
496	HCD2365454	SSVB	parietal	19	male	1.56075	1.56164	0.379462	0.275398	2.90683
497	HCD2365454	SSVB	temporal	19	male	1.62049	1.62996	0.446344	0.296744	2.88612
498	HCD2365454	SSVB	occipital	19	male	1.64345	1.64755	0.425436	0.336978	3.29913
499	HCD2365454	SSVB	cingulate	19	male	1.22789	1.20805	0.335031	0.288067	2.40362
500	HCD0664656	BASIL	frontal	10	male	1.25136	1.23637	0.281795	0.087188	2.81327
501	HCD0664656	BASIL	parietal	10	male	1.39525	1.36529	0.344331	0.0534402	3.9532
502	HCD0664656	BASIL	temporal	10	male	1.21217	1.20003	0.293081	0.0367951	2.77409
503	HCD0664656	BASIL	occipital	10	male	1.4091	1.39724	0.324786	0.00835882	2.94465
504	HCD0664656	BASIL	cingulate	10	male	1.16587	1.155	0.282934	0.0889313	2.51698
505	HCD0664656	SSVB	frontal	10	male	1.24031	1.22978	0.350813	0.250619	3.61891
506	HCD0664656	SSVB	parietal	10	male	1.41431	1.39241	0.385239	0.251668	2.97271
507	HCD0664656	SSVB	temporal	10	male	1.18562	1.16483	0.38859	0.250963	2.78115
508	HCD0664656	SSVB	occipital	10	male	1.46961	1.46873	0.392487	0.251941	2.74485
509	HCD0664656	SSVB	cingulate	10	male	1.09821	1.09362	0.301484	0.265531	2.28623
510	HCA6869604	BASIL	frontal	75	female	1.56799	1.56617	0.31876	0.0108031	3.34284
511	HCA6869604	BASIL	parietal	75	female	1.68135	1.68637	0.323246	0.0948513	3.14784
512	HCA6869604	BASIL	temporal	75	female	1.48689	1.47036	0.313669	0.0465454	4.59481
513	HCA6869604	BASIL	occipital	75	female	1.63649	1.63546	0.319554	0.122049	3.26235
514	HCA6869604	BASIL	cingulate	75	female	1.45966	1.4444	0.354398	0.0127114	6.2848
515	HCA6869604	SSVB	frontal	75	female	1.82885	1.84255	0.407368	0.357497	3.56452
516	HCA6869604	SSVB	parietal	75	female	2.02097	2.03005	0.422461	0.389723	3.52171
517	HCA6869604	SSVB	temporal	75	female	1.8714	1.86562	0.420746	0.410503	3.55087
518	HCA6869604	SSVB	occipital	75	female	1.94067	1.94656	0.353199	0.499588	3.4349
519	HCA6869604	SSVB	cingulate	75	female	1.61256	1.61414	0.356776	0.488954	2.68558
520	HCA7950086	BASIL	frontal	55	male	1.43153	1.41154	0.280647	0.07576	2.93608
521	HCA7950086	BASIL	parietal	55	male	1.49588	1.48933	0.27754	0.144081	3.1714
522	HCA7950086	BASIL	temporal	55	male	1.40876	1.39386	0.268607	0.0934007	3.26296
523	HCA7950086	BASIL	occipital	55	male	1.48668	1.47519	0.281546	0.258093	2.97337
524	HCA7950086	BASIL	cingulate	55	male	1.36396	1.35888	0.292912	0.0668868	2.75234
525	HCA7950086	SSVB	frontal	55	male	1.78993	1.78025	0.411253	0.339182	3.4578
526	HCA7950086	SSVB	parietal	55	male	1.86056	1.85213	0.412742	0.450295	3.63417
527	HCA7950086	SSVB	temporal	55	male	2.01999	2.01075	0.53374	0.338712	3.73155
528	HCA7950086	SSVB	occipital	55	male	1.95531	1.9661	0.471011	0.421709	3.58165
529	HCA7950086	SSVB	cingulate	55	male	1.58914	1.5985	0.364935	0.326141	2.75677
530	HCA6972899	BASIL	frontal	59	female	1.25722	1.26119	0.224852	0.0840105	2.64705
531	HCA6972899	BASIL	parietal	59	female	1.35484	1.35383	0.240418	0.0649947	3.27364
532	HCA6972899	BASIL	temporal	59	female	1.35683	1.35475	0.243453	0.0725542	3.5234
533	HCA6972899	BASIL	occipital	59	female	1.35577	1.3534	0.240483	0.101628	3.1105
534	HCA6972899	BASIL	cingulate	59	female	1.24831	1.24254	0.276148	0.0702449	2.88328
535	HCA6972899	SSVB	frontal	59	female	1.45232	1.41957	0.302288	0.375837	2.8727
536	HCA6972899	SSVB	parietal	59	female	1.64084	1.64075	0.289561	0.505222	2.90616
537	HCA6972899	SSVB	temporal	59	female	1.80393	1.72855	0.460256	0.538864	3.18362
538	HCA6972899	SSVB	occipital	59	female	1.76483	1.73313	0.367433	0.648494	3.01779
539	HCA6972899	SSVB	cingulate	59	female	1.30886	1.26356	0.28472	0.472938	2.29002
540	HCD2586268	BASIL	frontal	10	male	1.29218	1.28234	0.26587	0.0650792	2.5936
541	HCD2586268	BASIL	parietal	10	male	1.39495	1.37662	0.29994	0.0184951	2.94991
542	HCD2586268	BASIL	temporal	10	male	1.27417	1.27322	0.282549	0.0245083	3.07253
543	HCD2586268	BASIL	occipital	10	male	1.36311	1.35504	0.295414	0.104422	2.71907
544	HCD2586268	BASIL	cingulate	10	male	1.24799	1.23268	0.282472	0.0651833	2.5992
545	HCD2586268	SSVB	frontal	10	male	1.43258	1.42578	0.3492	0.250763	3.03782
546	HCD2586268	SSVB	parietal	10	male	1.5427	1.54485	0.355551	0.266564	2.87819
547	HCD2586268	SSVB	temporal	10	male	1.46681	1.45531	0.41721	0.254172	2.87483
548	HCD2586268	SSVB	occipital	10	male	1.58504	1.57382	0.380958	0.366095	2.92935
549	HCD2586268	SSVB	cingulate	10	male	1.29056	1.28664	0.287307	0.325689	2.40433
550	HCD1612238	BASIL	frontal	13	female	1.18752	1.1732	0.272509	0.023057	2.63668
551	HCD1612238	BASIL	parietal	13	female	1.32856	1.3115	0.330436	0.0161259	3.00301
552	HCD1612238	BASIL	temporal	13	female	1.2415	1.23901	0.304066	0.0304003	3.23582
553	HCD1612238	BASIL	occipital	13	female	1.45405	1.44523	0.350078	0.0773333	2.87281
554	HCD1612238	BASIL	cingulate	13	female	1.11219	1.08832	0.297265	0.0937563	2.61379
555	HCD1612238	SSVB	frontal	13	female	1.12875	1.11394	0.411631	0.250064	3.64096
556	HCD1612238	SSVB	parietal	13	female	1.33772	1.33862	0.432665	0.250927	2.95707
557	HCD1612238	SSVB	temporal	13	female	1.31753	1.29815	0.508606	0.25114	3.63858
558	HCD1612238	SSVB	occipital	13	female	1.5732	1.59887	0.445303	0.272067	3.11732
559	HCD1612238	SSVB	cingulate	13	female	0.950092	0.905811	0.387053	0.250457	2.71477
560	HCA6179578	BASIL	frontal	55	female	1.47486	1.46513	0.315402	0.0395145	4.06258
561	HCA6179578	BASIL	parietal	55	female	1.59947	1.59558	0.327976	0.147201	4.1931
562	HCA6179578	BASIL	temporal	55	female	1.35811	1.33847	0.325914	0.00936059	3.95687
563	HCA6179578	BASIL	occipital	55	female	1.56529	1.56699	0.340632	0.0768139	3.14069
564	HCA6179578	BASIL	cingulate	55	female	1.38918	1.36868	0.333919	0.0117722	4.84256
565	HCA6179578	SSVB	frontal	55	female	1.66588	1.68304	0.359412	0.377494	3.17613
566	HCA6179578	SSVB	parietal	55	female	1.81316	1.82039	0.363729	0.318099	3.12478
567	HCA6179578	SSVB	temporal	55	female	1.57074	1.5577	0.358169	0.326783	2.90331
568	HCA6179578	SSVB	occipital	55	female	1.79027	1.79733	0.382182	0.498262	3.0498
569	HCA6179578	SSVB	cingulate	55	female	1.50023	1.49107	0.322022	0.484261	2.65307
570	HCD1863465	BASIL	frontal	14	male	1.28519	1.27543	0.246934	0.10721	3.02678
571	HCD1863465	BASIL	parietal	14	male	1.44457	1.43542	0.276648	0.0535961	3.66438
572	HCD1863465	BASIL	temporal	14	male	1.30701	1.29949	0.28129	0.0606683	3.45155
573	HCD1863465	BASIL	occipital	14	male	1.46061	1.45138	0.264684	0.119667	2.91258
574	HCD1863465	BASIL	cingulate	14	male	1.23471	1.22665	0.251345	0.177092	3.23329
575	HCD1863465	SSVB	frontal	14	male	1.34394	1.33406	0.293878	0.28327	3.67734
576	HCD1863465	SSVB	parietal	14	male	1.55433	1.55886	0.307026	0.360781	2.59161
577	HCD1863465	SSVB	temporal	14	male	1.42273	1.41339	0.340299	0.266344	3.08005
578	HCD1863465	SSVB	occipital	14	male	1.62855	1.62531	0.26763	0.606735	2.76896
579	HCD1863465	SSVB	cingulate	14	male	1.24844	1.2477	0.25094	0.346991	2.25284
580	HCA7715581	BASIL	frontal	36	female	1.37652	1.36423	0.300002	0.0180037	3.18791
581	HCA7715581	BASIL	parietal	36	female	1.48704	1.47661	0.333964	0.041964	3.15213
582	HCA7715581	BASIL	temporal	36	female	1.34217	1.32964	0.310451	0.0175734	4.5038
583	HCA7715581	BASIL	occipital	36	female	1.42448	1.41594	0.319171	0.0613242	3.03741
584	HCA7715581	BASIL	cingulate	36	female	1.29917	1.28007	0.314087	0.0457986	4.53523
585	HCA7715581	SSVB	frontal	36	female	1.45342	1.44596	0.373536	0.272529	3.89259
586	HCA7715581	SSVB	parietal	36	female	1.61258	1.61102	0.377866	0.350387	3.11635
587	HCA7715581	SSVB	temporal	36	female	1.49696	1.47226	0.417677	0.263497	3.40488
588	HCA7715581	SSVB	occipital	36	female	1.54692	1.5387	0.381502	0.340619	3.59876
589	HCA7715581	SSVB	cingulate	36	female	1.33971	1.34386	0.327413	0.408169	2.50547
590	HCD0684460	BASIL	frontal	9	female	1.17649	1.15939	0.275326	0.0340354	3.03626
591	HCD0684460	BASIL	parietal	9	female	1.25131	1.23608	0.276778	0.0871989	3.10932
592	HCD0684460	BASIL	temporal	9	female	1.20782	1.19608	0.273623	0.0708733	2.99187
593	HCD0684460	BASIL	occipital	9	female	1.35997	1.34532	0.305193	0.0983598	3.73775
594	HCD0684460	BASIL	cingulate	9	female	1.10029	1.09296	0.260489	0.0578273	2.67569
595	HCD0684460	SSVB	frontal	9	female	1.13814	1.11941	0.353097	0.251136	3.62181
596	HCD0684460	SSVB	parietal	9	female	1.24307	1.23544	0.315498	0.251322	2.88461
597	HCD0684460	SSVB	temporal	9	female	1.23706	1.20699	0.387053	0.256942	2.93795
598	HCD0684460	SSVB	occipital	9	female	1.38887	1.39243	0.331463	0.263858	2.67177
599	HCD0684460	SSVB	cingulate	9	female	0.996681	0.991406	0.269389	0.257795	1.95863
600	HCA9716088	BASIL	frontal	39	male	1.54034	1.53644	0.311477	0.0875573	3.57573
601	HCA9716088	BASIL	parietal	39	male	1.60339	1.59955	0.313466	0.0476954	4.40183
602	HCA9716088	BASIL	temporal	39	male	1.45411	1.43993	0.31034	0.0239983	4.92675
603	HCA9716088	BASIL	occipital	39	male	1.65265	1.65602	0.300398	0.0534512	3.34383
604	HCA9716088	BASIL	cingulate	39	male	1.4932	1.46925	0.359137	0.0609334	5.54363
605	HCA9716088	SSVB	frontal	39	male	1.79509	1.79665	0.399939	0.256781	3.38065
606	HCA9716088	SSVB	parietal	39	male	1.93612	1.92969	0.448042	0.330175	3.51266
607	HCA9716088	SSVB	temporal	39	male	1.81709	1.84693	0.462638	0.318087	3.56634
608	HCA9716088	SSVB	occipital	39	male	2.1305	2.13853	0.441191	0.495813	3.54385
609	HCA9716088	SSVB	cingulate	39	male	1.68053	1.67691	0.367717	0.383503	2.93603
610	HCD2155746	BASIL	frontal	8	female	1.29523	1.28275	0.26561	0.00800662	2.76766
611	HCD2155746	BASIL	parietal	8	female	1.44767	1.43224	0.312406	0.0121556	3.3574
612	HCD2155746	BASIL	temporal	8	female	1.32034	1.31585	0.278658	0.0425941	3.16459
613	HCD2155746	BASIL	occipital	8	female	1.52256	1.52427	0.301247	0.188104	3.09324
614	HCD2155746	BASIL	cingulate	8	female	1.21209	1.20078	0.262911	0.163628	2.43764
615	HCD2155746	SSVB	frontal	8	female	1.32424	1.31659	0.306904	0.257815	3.04145
616	HCD2155746	SSVB	parietal	8	female	1.50753	1.50492	0.34307	0.287775	2.64885
617	HCD2155746	SSVB	temporal	8	female	1.40668	1.39374	0.346659	0.29519	2.99771
618	HCD2155746	SSVB	occipital	8	female	1.65022	1.66576	0.326305	0.463718	2.84792
619	HCD2155746	SSVB	cingulate	8	female	1.16877	1.16228	0.282454	0.286423	2.29892
620	HCA7276682	BASIL	frontal	82	female	1.62345	1.61615	0.303607	0.0639645	3.40732
621	HCA7276682	BASIL	parietal	82	female	1.60598	1.59799	0.28411	0.102457	3.30092
622	HCA7276682	BASIL	temporal	82	female	1.53317	1.50982	0.275092	0.00251674	3.97091
623	HCA7276682	BASIL	occipital	82	female	1.53426	1.51327	0.258515	0.325788	2.77276
624	HCA7276682	BASIL	cingulate	82	female	1.46963	1.45477	0.292798	0.0929259	3.67062
625	HCA7276682	SSVB	frontal	82	female	2.41612	2.41796	0.519695	0.45498	4.19998
626	HCA7276682	SSVB	parietal	82	female	2.67091	2.71902	0.585109	0.490974	4.11083
627	HCA7276682	SSVB	temporal	82	female	2.51147	2.52979	0.580121	0.529068	4.05531
628	HCA7276682	SSVB	occipital	82	female	2.89449	2.90394	0.554776	0.838218	4.25761
629	HCA7276682	SSVB	cingulate	82	female	2.11187	2.11197	0.436529	0.779548	3.40121
630	HCD0848969	BASIL	frontal	11	female	1.11733	1.10378	0.25578	0.0960549	2.66024
631	HCD0848969	BASIL	parietal	11	female	1.27906	1.25454	0.321793	0.0513062	3.20776
632	HCD0848969	BASIL	temporal	11	female	1.17188	1.16538	0.283254	0.0500562	2.92802
633	HCD0848969	BASIL	occipital	11	female	1.38867	1.3841	0.30582	0.0810404	3.85992
634	HCD0848969	BASIL	cingulate	11	female	1.07103	1.05934	0.265263	0.0576694	2.6567
635	HCD0848969	SSVB	frontal	11	female	1.07964	1.05929	0.334049	0.250428	3.53571
636	HCD0848969	SSVB	parietal	11	female	1.30659	1.2719	0.380539	0.261468	2.75638
637	HCD0848969	SSVB	temporal	11	female	1.1574	1.13506	0.411669	0.258388	2.75327
638	HCD0848969	SSVB	occipital	11	female	1.45915	1.47876	0.336503	0.344802	2.49629
639	HCD0848969	SSVB	cingulate	11	female	0.907763	0.881627	0.278381	0.253274	2.08507
640	HCD0534138	BASIL	frontal	8	female	1.19609	1.17553	0.279189	0.0231764	2.75843
641	HCD0534138	BASIL	parietal	8	female	1.33659	1.31848	0.305147	0.0847156	2.82247
642	HCD0534138	BASIL	temporal	8	female	1.23717	1.23558	0.269796	0.051831	3.00661
643	HCD0534138	BASIL	occipital	8	female	1.36118	1.35656	0.295752	0.10486	2.62461
644	HCD0534138	BASIL	cingulate	8	female	1.17098	1.15152	0.264494	0.155654	2.64596
645	HCD0534138	SSVB	frontal	8	female	1.1949	1.18099	0.353552	0.250299	2.70471
646	HCD0534138	SSVB	parietal	8	female	1.37272	1.37099	0.364343	0.255703	2.73548
647	HCD0534138	SSVB	temporal	8	female	1.28054	1.27916	0.374617	0.260471	3.20028
648	HCD0534138	SSVB	occipital	8	female	1.42069	1.41727	0.348515	0.326487	2.62844
649	HCD0534138	SSVB	cingulate	8	female	1.12223	1.10202	0.308467	0.262199	2.39526
650	HCD0392649	BASIL	frontal	16	male	1.25817	1.2616	0.243585	0.0126847	2.57927
651	HCD0392649	BASIL	parietal	16	male	1.30826	1.30374	0.23408	0.0174643	2.72542
652	HCD0392649	BASIL	temporal	16	male	1.323	1.31676	0.24348	0.0261101	2.91606
653	HCD0392649	BASIL	occipital	16	male	1.38089	1.36023	0.27215	0.0413269	2.95459
654	HCD0392649	BASIL	cingulate	16	male	1.16725	1.16636	0.258672	0.0266216	2.57989
655	HCD0392649	SSVB	frontal	16	male	1.44176	1.40637	0.375092	0.271	3.08263
656	HCD0392649	SSVB	parietal	16	male	1.53695	1.49921	0.35212	0.279173	3.04024
657	HCD0392649	SSVB	temporal	16	male	1.95346	1.89016	0.651925	0.289115	3.89562
658	HCD0392649	SSVB	occipital	16	male	2.0777	2.06988	0.615405	0.383384	3.79734
659	HCD0392649	SSVB	cingulate	16	male	1.15774	1.14185	0.300493	0.342389	2.42609
660	HCA6579089	BASIL	frontal	88	female	1.59158	1.60057	0.320954	0.0213997	3.10049
661	HCA6579089	BASIL	parietal	88	female	1.74877	1.75999	0.321191	0.113579	3.23446
662	HCA6579089	BASIL	temporal	88	female	1.48827	1.46077	0.306331	0.0990863	3.34268
663	HCA6579089	BASIL	occipital	88	female	1.68092	1.67718	0.355097	0.276274	3.11483
664	HCA6579089	BASIL	cingulate	88	female	1.42871	1.4216	0.312095	0.149115	3.65591
665	HCA6579089	SSVB	frontal	88	female	1.8358	1.85135	0.343193	0.307689	3.31855
666	HCA6579089	SSVB	parietal	88	female	2.03736	2.0489	0.357714	0.564241	3.17742
667	HCA6579089	SSVB	temporal	88	female	1.97149	1.97059	0.388562	0.670091	3.42055
668	HCA6579089	SSVB	occipital	88	female	2.04963	2.06394	0.35124	0.782215	3.33018
669	HCA6579089	SSVB	cingulate	88	female	1.59023	1.588	0.301035	0.648603	2.56116
670	HCD0123925	BASIL	frontal	13	female	1.39653	1.38798	0.298732	0.0440653	3.64891
671	HCD0123925	BASIL	parietal	13	female	1.5314	1.52429	0.336629	0.0323959	2.97138
672	HCD0123925	BASIL	temporal	13	female	1.39024	1.3748	0.330379	0.0322085	5.24024
673	HCD0123925	BASIL	occipital	13	female	1.5212	1.50258	0.342023	0.0503913	2.90147
674	HCD0123925	BASIL	cingulate	13	female	1.2601	1.24869	0.281881	0.100225	3.86086
675	HCD0123925	SSVB	frontal	13	female	1.50289	1.50789	0.363705	0.292801	3.03564
676	HCD0123925	SSVB	parietal	13	female	1.71561	1.7088	0.414859	0.320825	3.27724
677	HCD0123925	SSVB	temporal	13	female	1.62481	1.62363	0.460497	0.280627	3.42001
678	HCD0123925	SSVB	occipital	13	female	1.71524	1.70888	0.421024	0.293323	3.1202
679	HCD0123925	SSVB	cingulate	13	female	1.32866	1.33117	0.298871	0.352632	2.2565
680	HCA8618992	BASIL	frontal	78	male	1.5663	1.56731	0.323214	0.0394726	3.65895
681	HCA8618992	BASIL	parietal	78	male	1.65924	1.6681	0.304077	0.022847	4.47836
682	HCA8618992	BASIL	temporal	78	male	1.42407	1.40118	0.292469	0.0309511	4.49082
683	HCA8618992	BASIL	occipital	78	male	1.49475	1.48153	0.28586	0.1336	2.93163
684	HCA8618992	BASIL	cingulate	78	male	1.45592	1.4548	0.323464	0.0279957	3.26787
685	HCA8618992	SSVB	frontal	78	male	1.95847	1.98461	0.398025	0.51592	3.40103
686	HCA8618992	SSVB	parietal	78	male	2.21428	2.23355	0.405591	0.661399	3.78534
687	HCA8618992	SSVB	temporal	78	male	1.99185	1.9734	0.472211	0.535254	3.39197
688	HCA8618992	SSVB	occipital	78	male	2.09128	2.07755	0.434494	0.7529	3.52682
689	HCA8618992	SSVB	cingulate	78	male	1.75063	1.76351	0.32586	0.615517	2.89103
690	HCA8826090	BASIL	frontal	69	female	1.36552	1.35567	0.2926	0.0134044	2.74286
691	HCA8826090	BASIL	parietal	69	female	1.51379	1.52408	0.308196	0.0419948	3.08434
692	HCA8826090	BASIL	temporal	69	female	1.33043	1.31694	0.290126	0.0446421	3.43907
693	HCA8826090	BASIL	occipital	69	female	1.42871	1.41471	0.32619	0.0264104	2.72535
694	HCA8826090	BASIL	cingulate	69	female	1.3026	1.28401	0.302559	0.120425	2.78267
695	HCA8826090	SSVB	frontal	69	female	1.42143	1.42705	0.333712	0.308911	2.798
696	HCA8826090	SSVB	parietal	69	female	1.60876	1.64104	0.323967	0.376976	2.53986
697	HCA8826090	SSVB	temporal	69	female	1.42285	1.39078	0.363401	0.320204	2.53823
698	HCA8826090	SSVB	occipital	69	female	1.49961	1.49647	0.362493	0.37356	2.81194
699	HCA8826090	SSVB	cingulate	69	female	1.28007	1.27712	0.299667	0.330925	2.28665
700	HCA7056264	BASIL	frontal	53	female	1.48752	1.48063	0.296069	0.0468369	2.87898
701	HCA7056264	BASIL	parietal	53	female	1.61824	1.61724	0.344104	0.0788172	3.01173
702	HCA7056264	BASIL	temporal	53	female	1.41574	1.40229	0.326092	0.0493774	4.09887
703	HCA7056264	BASIL	occipital	53	female	1.55552	1.54751	0.31501	0.120403	2.83436
704	HCA7056264	BASIL	cingulate	53	female	1.35386	1.35227	0.291816	0.0397386	3.07121
705	HCA7056264	SSVB	frontal	53	female	1.6233	1.6297	0.336132	0.321788	3.08691
706	HCA7056264	SSVB	parietal	53	female	1.72452	1.72915	0.374983	0.342079	3.03943
707	HCA7056264	SSVB	temporal	53	female	1.57407	1.58603	0.367091	0.33	2.86662
708	HCA7056264	SSVB	occipital	53	female	1.67986	1.68304	0.358362	0.448577	3.25352
709	HCA7056264	SSVB	cingulate	53	female	1.4238	1.4408	0.265919	0.516938	2.19569
710	HCD2643456	BASIL	frontal	11	male	1.25255	1.24698	0.286326	0.0429072	2.71462
711	HCD2643456	BASIL	parietal	11	male	1.39321	1.37927	0.341006	0.026859	3.12443
712	HCD2643456	BASIL	temporal	11	male	1.2626	1.25955	0.298243	0.0288186	3.33251
713	HCD2643456	BASIL	occipital	11	male	1.40581	1.39256	0.341162	0.124759	2.90469
714	HCD2643456	BASIL	cingulate	11	male	1.20663	1.18708	0.324952	0.0750474	3.82748
715	HCD2643456	SSVB	frontal	11	male	1.24649	1.23145	0.465689	0.000474206	3.83064
716	HCD2643456	SSVB	parietal	11	male	1.50254	1.50234	0.45521	0.0129677	3.17373
717	HCD2643456	SSVB	temporal	11	male	1.44631	1.43217	0.49404	0.251775	3.34871
718	HCD2643456	SSVB	occipital	11	male	1.70777	1.72323	0.532001	0.257122	3.42606
719	HCD2643456	SSVB	cingulate	11	male	1.08129	1.06331	0.421974	0.255178	2.53996
720	HCD0294245	BASIL	frontal	16	female	1.36049	1.36298	0.264058	0.0556787	2.66905
721	HCD0294245	BASIL	parietal	16	female	1.44392	1.44543	0.275529	0.0456292	3.39193
722	HCD0294245	BASIL	temporal	16	female	1.32264	1.31756	0.262172	0.0624986	3.11407
723	HCD0294245	BASIL	occipital	16	female	1.37262	1.36877	0.26684	0.0709977	2.86786
724	HCD0294245	BASIL	cingulate	16	female	1.24524	1.24149	0.25735	0.0734391	2.63058
725	HCD0294245	SSVB	frontal	16	female	1.50537	1.51623	0.302387	0.297738	3.28913
726	HCD0294245	SSVB	parietal	16	female	1.5988	1.60923	0.302227	0.342944	2.57061
727	HCD0294245	SSVB	temporal	16	female	1.5655	1.55993	0.34864	0.376058	3.42504
728	HCD0294245	SSVB	occipital	16	female	1.56267	1.57077	0.259533	0.555715	2.35385
729	HCD0294245	SSVB	cingulate	16	female	1.30139	1.3187	0.238728	0.473183	2.08009
730	HCA6937998	BASIL	frontal	63	female	1.36555	1.35919	0.284624	0.0173328	2.89831
731	HCA6937998	BASIL	parietal	63	female	1.46932	1.46442	0.305175	0.0641012	4.12638
732	HCA6937998	BASIL	temporal	63	female	1.3306	1.31896	0.295646	0.0504177	5.69632
733	HCA6937998	BASIL	occipital	63	female	1.39575	1.39038	0.31215	0.0423025	3.66672
734	HCA6937998	BASIL	cingulate	63	female	1.32796	1.32049	0.297293	0.0010755	2.77172
735	HCA6937998	SSVB	frontal	63	female	1.4622	1.46348	0.317527	0.290393	3.24494
736	HCA6937998	SSVB	parietal	63	female	1.57603	1.5816	0.331972	0.373333	3.11419
737	HCA6937998	SSVB	temporal	63	female	1.53222	1.53298	0.367507	0.329564	3.0463
738	HCA6937998	SSVB	occipital	63	female	1.51291	1.52128	0.333973	0.32123	2.84669
739	HCA6937998	SSVB	cingulate	63	female	1.38886	1.38606	0.280456	0.361267	2.38823
740	HCD1870159	BASIL	frontal	10	male	1.28624	1.27892	0.27382	0.027863	3.00767
741	HCD1870159	BASIL	parietal	10	male	1.44274	1.44117	0.321132	0.0411449	3.34834
742	HCD1870159	BASIL	temporal	10	male	1.27599	1.27786	0.27878	0.02553	3.2993
743	HCD1870159	BASIL	occipital	10	male	1.46731	1.46596	0.315168	0.0601904	2.791
744	HCD1870159	BASIL	cingulate	10	male	1.22159	1.20795	0.292653	0.141796	3.37729
745	HCD1870159	SSVB	frontal	10	male	1.30374	1.30589	0.329306	0.255202	3.11617
746	HCD1870159	SSVB	parietal	10	male	1.49377	1.50692	0.375805	0.255368	2.92473
747	HCD1870159	SSVB	temporal	10	male	1.35382	1.36654	0.349868	0.255399	2.89351
748	HCD1870159	SSVB	occipital	10	male	1.57478	1.58625	0.350638	0.38677	2.90319
749	HCD1870159	SSVB	cingulate	10	male	1.17628	1.16613	0.324504	0.28587	2.38205
750	HCA8913388	BASIL	frontal	47	male	1.43379	1.42826	0.295191	0.0202811	3.00074
751	HCA8913388	BASIL	parietal	47	male	1.5614	1.57083	0.31018	0.00422626	3.47837
752	HCA8913388	BASIL	temporal	47	male	1.39291	1.37867	0.302826	0.0586461	4.08621
753	HCA8913388	BASIL	occipital	47	male	1.56547	1.56722	0.298849	0.0724723	3.00996
754	HCA8913388	BASIL	cingulate	47	male	1.37863	1.36827	0.303405	0.0366716	2.88734
755	HCA8913388	SSVB	frontal	47	male	1.6263	1.64071	0.365582	0.258017	3.13233
756	HCA8913388	SSVB	parietal	47	male	1.79277	1.81437	0.380025	0.300406	3.01351
757	HCA8913388	SSVB	temporal	47	male	1.65512	1.66762	0.400254	0.333023	3.1051
758	HCA8913388	SSVB	occipital	47	male	1.84615	1.85867	0.37972	0.564528	3.15935
759	HCA8913388	SSVB	cingulate	47	male	1.47861	1.47207	0.329711	0.412521	2.71064
760	HCA9575298	BASIL	frontal	78	male	1.5285	1.52263	0.307906	0.00319567	3.06043
761	HCA9575298	BASIL	parietal	78	male	1.60843	1.60798	0.294246	0.0873517	2.92336
762	HCA9575298	BASIL	temporal	78	male	1.44685	1.41497	0.274882	0.0920264	3.52759
763	HCA9575298	BASIL	occipital	78	male	1.61681	1.60864	0.285592	0.132162	2.98802
764	HCA9575298	BASIL	cingulate	78	male	1.4121	1.39586	0.302943	0.0978547	2.76069
765	HCA9575298	SSVB	frontal	78	male	2.09638	2.09167	0.532338	0.292472	4.11684
766	HCA9575298	SSVB	parietal	78	male	2.29784	2.29495	0.539761	0.364852	4.01648
767	HCA9575298	SSVB	temporal	78	male	2.22687	2.22415	0.550639	0.42558	3.92672
768	HCA9575298	SSVB	occipital	78	male	2.28889	2.3034	0.410507	0.576062	3.52627
769	HCA9575298	SSVB	cingulate	78	male	1.72684	1.71703	0.397784	0.504706	3.2084
770	HCD2957277	BASIL	frontal	17	female	1.15653	1.1489	0.260201	0.0878299	3.10139
771	HCD2957277	BASIL	parietal	17	female	1.30266	1.28816	0.306671	0.0467245	2.91259
772	HCD2957277	BASIL	temporal	17	female	1.21567	1.21468	0.291952	0.0205025	2.7737
773	HCD2957277	BASIL	occipital	17	female	1.41271	1.40941	0.305843	0.0620362	3.19877
774	HCD2957277	BASIL	cingulate	17	female	1.06436	1.05552	0.258042	0.139508	2.93917
775	HCD2957277	SSVB	frontal	17	female	1.10882	1.10149	0.33805	0.250333	3.36314
776	HCD2957277	SSVB	parietal	17	female	1.318	1.32014	0.350576	0.256807	2.5764
777	HCD2957277	SSVB	temporal	17	female	1.22354	1.22044	0.376209	0.250753	2.94029
778	HCD2957277	SSVB	occipital	17	female	1.46919	1.48542	0.341615	0.338087	2.72777
779	HCD2957277	SSVB	cingulate	17	female	0.932255	0.922795	0.267047	0.258498	1.9282
780	HCD2662763	BASIL	frontal	9	female	1.15749	1.14988	0.230817	0.0642416	2.62726
781	HCD2662763	BASIL	parietal	9	female	1.25229	1.23862	0.252342	0.071099	2.83614
782	HCD2662763	BASIL	temporal	9	female	1.19447	1.20155	0.219886	0.114349	2.6107
783	HCD2662763	BASIL	occipital	9	female	1.24691	1.23947	0.24424	0.123087	2.81647
784	HCD2662763	BASIL	cingulate	9	female	1.1053	1.10454	0.207421	0.149674	2.38074
785	HCD2662763	SSVB	frontal	9	female	1.15767	1.14595	0.285974	0.253325	2.69298
786	HCD2662763	SSVB	parietal	9	female	1.32275	1.31257	0.281444	0.284047	2.30338
787	HCD2662763	SSVB	temporal	9	female	1.26372	1.25267	0.318554	0.289762	2.53539
788	HCD2662763	SSVB	occipital	9	female	1.33375	1.33202	0.269173	0.409218	2.30795
789	HCD2662763	SSVB	cingulate	9	female	1.02927	1.01401	0.209656	0.300114	1.78511
790	HCD1445245	BASIL	frontal	15	male	1.22487	1.20847	0.291202	0.0193086	3.00109
791	HCD1445245	BASIL	parietal	15	male	1.38899	1.3768	0.319273	0.0417869	3.47144
792	HCD1445245	BASIL	temporal	15	male	1.28398	1.27291	0.317235	0.00410348	3.80909
793	HCD1445245	BASIL	occipital	15	male	1.40117	1.38653	0.299928	0.151943	3.00608
794	HCD1445245	BASIL	cingulate	15	male	1.25757	1.24434	0.288015	0.152156	2.9913
795	HCD1445245	SSVB	frontal	15	male	1.24818	1.22463	0.418299	0.25	3.52923
796	HCD1445245	SSVB	parietal	15	male	1.48503	1.49008	0.403692	0.264426	3.13069
797	HCD1445245	SSVB	temporal	15	male	1.39744	1.38197	0.477395	0.250985	3.39759
798	HCD1445245	SSVB	occipital	15	male	1.51952	1.52121	0.345051	0.386413	2.78164
799	HCD1445245	SSVB	cingulate	15	male	1.25476	1.25451	0.335751	0.258612	2.42321
800	HCD2073340	BASIL	frontal	10	male	1.28015	1.26672	0.308156	0.0198037	2.90312
801	HCD2073340	BASIL	parietal	10	male	1.39974	1.3883	0.319037	0.0135283	3.12311
802	HCD2073340	BASIL	temporal	10	male	1.28006	1.27433	0.298851	0.0188376	3.6968
803	HCD2073340	BASIL	occipital	10	male	1.37385	1.35871	0.316483	0.0568301	2.77475
804	HCD2073340	BASIL	cingulate	10	male	1.20117	1.20478	0.268512	0.137762	2.87962
805	HCD2073340	SSVB	frontal	10	male	1.30215	1.27006	0.418536	0.251106	3.65707
806	HCD2073340	SSVB	parietal	10	male	1.45778	1.45416	0.377045	0.285498	3.04644
807	HCD2073340	SSVB	temporal	10	male	1.33799	1.31815	0.402368	0.256082	3.16607
808	HCD2073340	SSVB	occipital	10	male	1.44951	1.42591	0.394675	0.346787	2.8475
809	HCD2073340	SSVB	cingulate	10	male	1.13358	1.14738	0.295324	0.25123	2.18835
810	HCD1389665	BASIL	frontal	8	male	1.2971	1.2833	0.283736	0.00493817	2.66684
811	HCD1389665	BASIL	parietal	8	male	1.38744	1.38994	0.293943	0.0383948	2.86305
812	HCD1389665	BASIL	temporal	8	male	1.26428	1.26176	0.265633	0.0161863	3.00113
813	HCD1389665	BASIL	occipital	8	male	1.36367	1.35397	0.278677	0.07172	2.77702
814	HCD1389665	BASIL	cingulate	8	male	1.21567	1.20396	0.253676	0.0497727	2.55054
815	HCD1389665	SSVB	frontal	8	male	1.41928	1.41315	0.398278	0.260588	3.24649
816	HCD1389665	SSVB	parietal	8	male	1.49609	1.52185	0.349589	0.258554	2.64707
817	HCD1389665	SSVB	temporal	8	male	1.42628	1.42526	0.428875	0.261299	3.23555
818	HCD1389665	SSVB	occipital	8	male	1.61472	1.62184	0.41608	0.464943	3.07004
819	HCD1389665	SSVB	cingulate	8	male	1.17988	1.18237	0.284615	0.26457	2.39829
820	HCD1854767	BASIL	frontal	21	male	1.62587	1.63763	0.326608	0.0212752	3.84679
821	HCD1854767	BASIL	parietal	21	male	1.77073	1.77131	0.332227	0.0548132	4.09594
822	HCD1854767	BASIL	temporal	21	male	1.52672	1.50242	0.334954	0.0212002	4.88938
823	HCD1854767	BASIL	occipital	21	male	1.68061	1.67885	0.300641	0.00630904	3.29089
824	HCD1854767	BASIL	cingulate	21	male	1.57241	1.56457	0.358983	0.0797654	4.82779
825	HCD1854767	SSVB	frontal	21	male	1.99538	1.99762	0.440054	0.3496	3.77073
826	HCD1854767	SSVB	parietal	21	male	2.27574	2.29935	0.46475	0.554215	4.01546
827	HCD1854767	SSVB	temporal	21	male	2.02906	2.03111	0.466123	0.418648	3.70095
828	HCD1854767	SSVB	occipital	21	male	2.29781	2.28113	0.422098	0.757042	3.77381
829	HCD1854767	SSVB	cingulate	21	male	1.83677	1.85908	0.409757	0.427904	3.23141
830	HCD1111822	BASIL	frontal	15	female	1.16805	1.16521	0.260788	0.0139437	2.81638
831	HCD1111822	BASIL	parietal	15	female	1.28623	1.26783	0.294914	0.0278457	2.95762
832	HCD1111822	BASIL	temporal	15	female	1.21803	1.21567	0.280884	0.0330528	3.08354
833	HCD1111822	BASIL	occipital	15	female	1.38002	1.37668	0.298032	0.0193007	3.26198
834	HCD1111822	BASIL	cingulate	15	female	1.10827	1.09427	0.253799	0.078609	2.51269
835	HCD1111822	SSVB	frontal	15	female	1.13793	1.13773	0.338144	0.25	3.6104
836	HCD1111822	SSVB	parietal	15	female	1.29966	1.30135	0.352255	0.265301	2.9083
837	HCD1111822	SSVB	temporal	15	female	1.23971	1.24496	0.343746	0.252367	3.26568
838	HCD1111822	SSVB	occipital	15	female	1.45457	1.46925	0.296339	0.404185	2.56008
839	HCD1111822	SSVB	cingulate	15	female	1.03907	1.04066	0.281478	0.260076	2.15149
840	HCD2112829	BASIL	frontal	19	female	1.16525	1.15208	0.269421	0.0509135	2.63759
841	HCD2112829	BASIL	parietal	19	female	1.29499	1.28152	0.298837	0.0802896	2.70376
842	HCD2112829	BASIL	temporal	19	female	1.25465	1.24209	0.288755	0.0995348	2.88768
843	HCD2112829	BASIL	occipital	19	female	1.33812	1.31679	0.315898	0.0789973	2.95781
844	HCD2112829	BASIL	cingulate	19	female	1.10257	1.09665	0.256258	0.112823	2.38284
845	HCD2112829	SSVB	frontal	19	female	1.12359	1.11199	0.355654	0.250743	2.55251
846	HCD2112829	SSVB	parietal	19	female	1.28748	1.29301	0.361207	0.25001	2.52832
847	HCD2112829	SSVB	temporal	19	female	1.28347	1.26163	0.426925	0.254564	2.83526
848	HCD2112829	SSVB	occipital	19	female	1.35987	1.3554	0.379125	0.294216	2.78567
849	HCD2112829	SSVB	cingulate	19	female	0.971962	0.945617	0.303228	0.261243	2.05851
850	HCD0808654	BASIL	frontal	10	female	1.16131	1.15211	0.25109	0.0388757	3.12988
851	HCD0808654	BASIL	parietal	10	female	1.2696	1.25443	0.282654	0.0664018	3.84597
852	HCD0808654	BASIL	temporal	10	female	1.17378	1.17046	0.269827	0.0276667	4.12322
853	HCD0808654	BASIL	occipital	10	female	1.30372	1.29917	0.283746	0.0785868	3.39926
854	HCD0808654	BASIL	cingulate	10	female	1.08142	1.06683	0.260594	0.115548	2.87722
855	HCD0808654	SSVB	frontal	10	female	1.13278	1.11989	0.32084	0.251971	3.42021
856	HCD0808654	SSVB	parietal	10	female	1.26643	1.26483	0.315149	0.288338	2.55555
857	HCD0808654	SSVB	temporal	10	female	1.13894	1.14723	0.305904	0.254365	2.7969
858	HCD0808654	SSVB	occipital	10	female	1.30967	1.32154	0.297437	0.268314	2.44004
859	HCD0808654	SSVB	cingulate	10	female	0.958561	0.953468	0.259747	0.2719	2.00313
860	HCD0977576	BASIL	frontal	13	female	1.34419	1.3292	0.255629	0.0418609	2.94501
861	HCD0977576	BASIL	parietal	13	female	1.30359	1.29811	0.214438	0.0708961	2.81571
862	HCD0977576	BASIL	temporal	13	female	1.31	1.30504	0.225679	0.0240373	2.85018
863	HCD0977576	BASIL	occipital	13	female	1.26228	1.27085	0.184692	0.0956554	2.52243
864	HCD0977576	BASIL	cingulate	13	female	1.26903	1.2639	0.268818	0.146851	2.62894
865	HCD0977576	SSVB	frontal	13	female	1.91276	1.8921	0.568006	0.257981	4.1147
866	HCD0977576	SSVB	parietal	13	female	1.73369	1.72573	0.501079	0.25384	4.04539
867	HCD0977576	SSVB	temporal	13	female	1.92362	1.82564	0.748109	0.252209	4.4762
868	HCD0977576	SSVB	occipital	13	female	1.63225	1.65391	0.606762	0.295005	4.05915
869	HCD0977576	SSVB	cingulate	13	female	1.50729	1.47696	0.454275	0.277006	3.38174
870	HCD1647863	BASIL	frontal	11	female	1.25181	1.24062	0.275645	0.045075	2.86376
871	HCD1647863	BASIL	parietal	11	female	1.36093	1.35088	0.300416	0.0486607	2.77165
872	HCD1647863	BASIL	temporal	11	female	1.30377	1.29923	0.301971	0.000365696	4.35917
873	HCD1647863	BASIL	occipital	11	female	1.42116	1.41933	0.305812	0.0432323	2.92912
874	HCD1647863	BASIL	cingulate	11	female	1.21441	1.2019	0.280359	0.119669	3.05126
875	HCD1647863	SSVB	frontal	11	female	1.31445	1.29603	0.365941	0.252754	3.60713
876	HCD1647863	SSVB	parietal	11	female	1.4188	1.43004	0.355603	0.300676	2.98995
877	HCD1647863	SSVB	temporal	11	female	1.50424	1.47675	0.467471	0.291655	3.33187
878	HCD1647863	SSVB	occipital	11	female	1.55316	1.55663	0.339352	0.29864	2.62266
879	HCD1647863	SSVB	cingulate	11	female	1.19503	1.19259	0.300748	0.2599	2.35901
880	HCD1790262	BASIL	frontal	10	male	1.35805	1.33446	0.301567	0.0672361	2.73317
881	HCD1790262	BASIL	parietal	10	male	1.33856	1.31369	0.280246	0.0724692	2.52052
882	HCD1790262	BASIL	temporal	10	male	1.24893	1.23775	0.262242	0.0687091	2.72263
883	HCD1790262	BASIL	occipital	10	male	1.17454	1.18622	0.190492	0.132784	2.45039
884	HCD1790262	BASIL	cingulate	10	male	1.3288	1.31247	0.298466	0.166945	2.53966
885	HCD1790262	SSVB	frontal	10	male	1.50937	1.51989	0.441988	0.269281	3.94172
886	HCD1790262	SSVB	parietal	10	male	1.51978	1.54636	0.362328	0.294667	3.46409
887	HCD1790262	SSVB	temporal	10	male	1.55157	1.40011	0.747044	0.262379	3.84887
888	HCD1790262	SSVB	occipital	10	male	1.2641	1.16235	0.534844	0.304073	3.41443
889	HCD1790262	SSVB	cingulate	10	male	1.42758	1.44785	0.387665	0.317609	2.54642
890	HCA9655599	BASIL	frontal	88	female	1.61343	1.61597	0.33433	0.0775571	2.97189
891	HCA9655599	BASIL	parietal	88	female	1.70662	1.7196	0.356238	0.122258	3.30853
892	HCA9655599	BASIL	temporal	88	female	1.47414	1.44862	0.331558	0.0704166	3.6326
893	HCA9655599	BASIL	occipital	88	female	1.52365	1.50489	0.349067	0.0283337	2.98943
894	HCA9655599	BASIL	cingulate	88	female	1.39713	1.38984	0.303351	0.147762	3.40595
895	HCA9655599	SSVB	frontal	88	female	1.84639	1.85274	0.446364	0.288434	4.01772
896	HCA9655599	SSVB	parietal	88	female	2.02961	2.03033	0.488851	0.32405	3.81133
897	HCA9655599	SSVB	temporal	88	female	1.94262	1.92292	0.572545	0.31897	3.86045
898	HCA9655599	SSVB	occipital	88	female	1.77901	1.79079	0.478238	0.331194	3.5326
899	HCA9655599	SSVB	cingulate	88	female	1.51317	1.54072	0.328799	0.376719	2.61002
