# Supplementary material for: Stochastic variational inference improves quantification of multiple timepoint arterial spin labelling perfusion MRI
Source: Front Neurosci. 2025 Feb 4;19:1536752. doi: 10.3389/fnins.2025.1536752 (PMC11832661; doi:10.3389/fnins.2025.1536752)
Supplement: Supplementary file 2 [file Data_Sheet_2.xlsx]

## Sheet: Sheet1
	Subject	Method	Structure	Age	Sex	mean	median	std	min	max
0	HCA7777200	BASIL	frontal	40	female	41.798	41.9445	11.8151	0.0496064	109.095
1	HCA7777200	BASIL	parietal	40	female	41.1421	40.4353	11.2979	2.3657	113.829
2	HCA7777200	BASIL	temporal	40	female	32.109	32.5853	14.8435	5.31856e-05	103.577
3	HCA7777200	BASIL	occipital	40	female	41.8739	40.7453	13.0483	0.910068	133.353
4	HCA7777200	BASIL	cingulate	40	female	42.5859	42.1969	11.8031	6.07922	87.3695
5	HCA7777200	SSVB	frontal	40	female	42.6792	42.6539	12.2587	1.53581	102.427
6	HCA7777200	SSVB	parietal	40	female	43.6697	42.8698	11.7819	2.7695	104.508
7	HCA7777200	SSVB	temporal	40	female	33.2717	33.3941	15.2281	0.384566	97.0349
8	HCA7777200	SSVB	occipital	40	female	43.6357	42.5363	13.2652	1.82673	118.999
9	HCA7777200	SSVB	cingulate	40	female	44.6948	44.3391	13.2548	6.94846	102.211
10	HCA6629280	BASIL	frontal	86	male	20.0048	19.8889	6.46831	0.13242	52.9923
11	HCA6629280	BASIL	parietal	86	male	17.2615	16.9048	5.7659	0.428478	47.7933
12	HCA6629280	BASIL	temporal	86	male	14.7581	14.5987	8.55258	0	53.1096
13	HCA6629280	BASIL	occipital	86	male	15.2781	14.9071	6.64125	0	44.4731
14	HCA6629280	BASIL	cingulate	86	male	19.3391	19.2395	6.61958	0.912069	44.9447
15	HCA6629280	SSVB	frontal	86	male	23.4703	23.2561	7.08217	1.30444	52.7808
16	HCA6629280	SSVB	parietal	86	male	21.4733	21.0734	6.07164	2.09906	55.2783
17	HCA6629280	SSVB	temporal	86	male	20.0138	20.1979	9.08627	1.25078	63.3836
18	HCA6629280	SSVB	occipital	86	male	24.003	23.9063	6.74984	5.74271	66.5328
19	HCA6629280	SSVB	cingulate	86	male	23.4119	22.928	7.05302	3.94052	47.0315
20	HCA7079074	BASIL	frontal	47	male	31.1517	31.1781	10.7657	0.0300535	81.6683
21	HCA7079074	BASIL	parietal	47	male	28.5264	27.775	9.86924	0.889225	97.5488
22	HCA7079074	BASIL	temporal	47	male	25.2489	24.6738	12.1462	0.0155851	98.0526
23	HCA7079074	BASIL	occipital	47	male	28.6084	27.9829	10.1561	0.367676	91.2725
24	HCA7079074	BASIL	cingulate	47	male	33.3283	33.2125	9.80019	4.10498	71.5473
25	HCA7079074	SSVB	frontal	47	male	30.867	30.887	10.9293	0.361877	83.8035
26	HCA7079074	SSVB	parietal	47	male	30.6076	29.7755	10.1864	1.42012	90.5805
27	HCA7079074	SSVB	temporal	47	male	25.5563	24.7788	12.7773	0.437888	98.8943
28	HCA7079074	SSVB	occipital	47	male	32.4677	31.562	9.92025	4.701	90.6768
29	HCA7079074	SSVB	cingulate	47	male	33.7975	33.3942	10.6618	3.64622	76.0185
30	HCD1539759	BASIL	frontal	8	female	103.375	105.253	31.6111	0.147551	189.601
31	HCD1539759	BASIL	parietal	8	female	86.3579	87.0804	25.9243	2.16988	175.818
32	HCD1539759	BASIL	temporal	8	female	58.479	59.7193	22.4692	0	135.518
33	HCD1539759	BASIL	occipital	8	female	44.2499	43.4789	17.0101	0.0973326	113.085
34	HCD1539759	BASIL	cingulate	8	female	100.483	103.073	26.6383	9.26574	173.501
35	HCD1539759	SSVB	frontal	8	female	132.865	132.201	35.9171	13.8957	235.837
36	HCD1539759	SSVB	parietal	8	female	103.291	101.237	35.2496	3.95917	230.93
37	HCD1539759	SSVB	temporal	8	female	87.9413	79.3497	41.185	4.97999	189.307
38	HCD1539759	SSVB	occipital	8	female	47.3699	44.1358	24.1902	1.25048	160.164
39	HCD1539759	SSVB	cingulate	8	female	121.45	130.483	31.9987	7.24723	193.859
40	HCA6963696	BASIL	frontal	72	female	21.7128	21.384	8.11338	0.0704387	62.6675
41	HCA6963696	BASIL	parietal	72	female	19.7069	19.7245	8.8898	0	61.1019
42	HCA6963696	BASIL	temporal	72	female	17.9368	17.9681	10.2835	0	57.6361
43	HCA6963696	BASIL	occipital	72	female	20.7142	21.5365	10.8704	0	59.2609
44	HCA6963696	BASIL	cingulate	72	female	22.925	22.6687	8.74517	0.800383	61.8267
45	HCA6963696	SSVB	frontal	72	female	25.8359	25.4603	7.82803	3.68726	61.5696
46	HCA6963696	SSVB	parietal	72	female	29.3575	29.191	7.13623	5.70678	60.3842
47	HCA6963696	SSVB	temporal	72	female	21.7169	21.1502	9.07673	1.29394	59.258
48	HCA6963696	SSVB	occipital	72	female	30.2897	29.9534	7.56244	7.47989	63.6932
49	HCA6963696	SSVB	cingulate	72	female	27.4607	27.4287	8.92077	1.99104	70.7301
50	HCD2500939	BASIL	frontal	10	male	33.3737	33.4409	10.0901	0.0242532	85.4892
51	HCD2500939	BASIL	parietal	10	male	32.6228	32.175	10.2429	1.27816	98.7671
52	HCD2500939	BASIL	temporal	10	male	26.6597	26.1038	11.4158	0.0376031	86.7795
53	HCD2500939	BASIL	occipital	10	male	27.9315	27.2187	9.39805	2.80872	73.3144
54	HCD2500939	BASIL	cingulate	10	male	32.0135	31.6695	9.69821	1.40734	72.7185
55	HCD2500939	SSVB	frontal	10	male	36.7869	36.892	11.6055	0.55373	96.91
56	HCD2500939	SSVB	parietal	10	male	36.7287	36.0291	11.8032	1.87031	96.0248
57	HCD2500939	SSVB	temporal	10	male	30.4858	29.5159	12.6747	1.30137	93.5714
58	HCD2500939	SSVB	occipital	10	male	31.9979	31.1515	11.5149	2.00409	95.8655
59	HCD2500939	SSVB	cingulate	10	male	34.1302	33.6078	11.6885	1.16342	89.2988
60	HCA7126663	BASIL	frontal	82	female	30.8172	30.883	8.11921	0.369498	76.6642
61	HCA7126663	BASIL	parietal	82	female	29.4352	29.12	8.08498	0.532115	65.6607
62	HCA7126663	BASIL	temporal	82	female	26.0764	26.4863	9.45658	0.0776621	70.8074
63	HCA7126663	BASIL	occipital	82	female	30.1316	29.8699	9.21668	2.39991	71.0499
64	HCA7126663	BASIL	cingulate	82	female	29.9001	29.384	8.02378	5.24908	74.6416
65	HCA7126663	SSVB	frontal	82	female	32.0116	32.0484	8.63941	0.796299	70.7968
66	HCA7126663	SSVB	parietal	82	female	33.3135	32.7368	8.47418	3.5607	81.7659
67	HCA7126663	SSVB	temporal	82	female	27.3527	27.5013	10.2694	1.27151	71.9109
68	HCA7126663	SSVB	occipital	82	female	36.083	35.6059	9.50029	5.51772	78.0214
69	HCA7126663	SSVB	cingulate	82	female	31.0636	30.6861	9.19931	2.79344	69.7702
70	HCA7256575	BASIL	frontal	77	male	24.1667	24.1531	7.62849	0.0570948	61.4074
71	HCA7256575	BASIL	parietal	77	male	24.518	24.3703	8.06083	0.122205	66.6672
72	HCA7256575	BASIL	temporal	77	male	22.1162	22.2246	8.86982	0.0148107	65.8486
73	HCA7256575	BASIL	occipital	77	male	22.489	22.5963	10.1064	0	64.3882
74	HCA7256575	BASIL	cingulate	77	male	25.0541	24.5298	7.25398	2.41954	50.1278
75	HCA7256575	SSVB	frontal	77	male	26.3335	26.2345	8.1607	0.487416	62.0014
76	HCA7256575	SSVB	parietal	77	male	27.9052	27.5251	8.0409	1.85162	66.9797
77	HCA7256575	SSVB	temporal	77	male	25.1473	24.6948	9.08482	0.801265	66.9952
78	HCA7256575	SSVB	occipital	77	male	27.7525	27.4551	9.44224	1.20848	64.9135
79	HCA7256575	SSVB	cingulate	77	male	27.7527	27.3436	8.56224	1.19236	62.9086
80	HCD1375755	BASIL	frontal	10	male	46.4792	46.6902	14.2069	0.123071	98.606
81	HCD1375755	BASIL	parietal	10	male	45.0621	44.9604	12.6626	1.11927	112.79
82	HCD1375755	BASIL	temporal	10	male	40.2844	40.2178	14.9154	0	127.46
83	HCD1375755	BASIL	occipital	10	male	42.2983	41.982	10.2754	7.22381	86.5869
84	HCD1375755	BASIL	cingulate	10	male	44.2696	43.9994	13.7508	2.47746	100.687
85	HCD1375755	SSVB	frontal	10	male	49.8022	49.818	16.5184	0.81109	120.248
86	HCD1375755	SSVB	parietal	10	male	48.8824	48.6652	14.1766	2.88951	110.832
87	HCD1375755	SSVB	temporal	10	male	43.8064	43.6989	17.4783	0.319436	121.459
88	HCD1375755	SSVB	occipital	10	male	47.5074	47.0023	12.5883	4.72307	97.2063
89	HCD1375755	SSVB	cingulate	10	male	46.7424	46.5981	16.0025	2.07005	114.046
90	HCD2240030	BASIL	frontal	10	male	59.3183	59.7039	16.0587	0.117384	135.385
91	HCD2240030	BASIL	parietal	10	male	56.4617	55.4217	14.4623	8.24473	131.886
92	HCD2240030	BASIL	temporal	10	male	44.5385	45.3324	18.2267	0.120682	125.509
93	HCD2240030	BASIL	occipital	10	male	50.658	50.6558	15.5616	1.08906	141.649
94	HCD2240030	BASIL	cingulate	10	male	53.7365	53.4798	14.2575	6.31285	123.082
95	HCD2240030	SSVB	frontal	10	male	60.0846	60.5789	17.5591	0.461392	149.053
96	HCD2240030	SSVB	parietal	10	male	59.412	58.4036	15.3505	6.21583	140.868
97	HCD2240030	SSVB	temporal	10	male	44.9264	45.8682	20.311	0.204907	138.684
98	HCD2240030	SSVB	occipital	10	male	53.7419	53.4914	16.1007	4.09635	135.37
99	HCD2240030	SSVB	cingulate	10	male	55.0992	54.5378	15.9659	4.36735	120.934
100	HCD2370952	BASIL	frontal	8	female	52.8598	53.6784	15.1121	0.0062319	106.619
101	HCD2370952	BASIL	parietal	8	female	49.3111	48.9743	13.5745	6.95295	125.219
102	HCD2370952	BASIL	temporal	8	female	44.8034	45.1258	15.5301	0.244542	121.261
103	HCD2370952	BASIL	occipital	8	female	46.9512	46.8499	11.8848	6.14815	90.8467
104	HCD2370952	BASIL	cingulate	8	female	53.3354	53.9882	14.0411	5.55561	97.248
105	HCD2370952	SSVB	frontal	8	female	55.3589	55.7378	16.3594	1.26183	126.166
106	HCD2370952	SSVB	parietal	8	female	53.246	52.7278	15.1002	4.5442	119.395
107	HCD2370952	SSVB	temporal	8	female	46.9208	46.9368	17.1076	0.353979	128.235
108	HCD2370952	SSVB	occipital	8	female	49.7352	49.3249	14.1326	3.83358	110.254
109	HCD2370952	SSVB	cingulate	8	female	55.1214	55.7936	15.668	4.94107	109.391
110	HCA6098073	BASIL	frontal	80	female	31.3506	31.2077	8.82222	0.139403	74.3963
111	HCA6098073	BASIL	parietal	80	female	29.9839	29.9504	9.26923	0.193457	86.85
112	HCA6098073	BASIL	temporal	80	female	23.4207	23.382	11.2326	0.000252832	69.1406
113	HCA6098073	BASIL	occipital	80	female	29.2295	29.0174	11.5158	0.000130581	72.5156
114	HCA6098073	BASIL	cingulate	80	female	32.1331	31.8044	8.14134	5.74987	87.03
115	HCA6098073	SSVB	frontal	80	female	33.0331	33.0432	8.04339	2.78972	70.779
116	HCA6098073	SSVB	parietal	80	female	35.8986	35.6492	8.12502	6.9659	82.5487
117	HCA6098073	SSVB	temporal	80	female	26.2407	26.7768	9.90296	0.622991	65.7246
118	HCA6098073	SSVB	occipital	80	female	37.447	37.1003	10.2435	8.55941	73.5069
119	HCA6098073	SSVB	cingulate	80	female	33.2775	33.0864	7.02894	7.24192	59.8309
120	HCA7111650	BASIL	frontal	86	male	13.7401	12.8452	6.9147	0.000784606	55.1419
121	HCA7111650	BASIL	parietal	86	male	10.0822	8.70399	6.50336	0	59.0138
122	HCA7111650	BASIL	temporal	86	male	10.4066	9.22662	6.71861	0	53.3621
123	HCA7111650	BASIL	occipital	86	male	7.18391	6.174	5.39338	0	43.7491
124	HCA7111650	BASIL	cingulate	86	male	15.8998	14.8162	7.75149	0.0754896	58.0723
125	HCA7111650	SSVB	frontal	86	male	16.5064	15.4921	8.61205	0.229732	81.8665
126	HCA7111650	SSVB	parietal	86	male	19.0352	17.9011	8.90751	0.681382	79.9907
127	HCA7111650	SSVB	temporal	86	male	16.1606	15.5391	8.60205	0.125737	69.7184
128	HCA7111650	SSVB	occipital	86	male	22.0215	21.1842	7.81991	4.45199	75.4155
129	HCA7111650	SSVB	cingulate	86	male	21.1092	20.3188	10.2074	0.507266	77.1297
130	HCA7581081	BASIL	frontal	43	female	48.1034	48.1577	13.0522	0.623756	100.42
131	HCA7581081	BASIL	parietal	43	female	45.6055	44.9809	11.3183	1.20689	99.0569
132	HCA7581081	BASIL	temporal	43	female	37.3506	37.1896	15.3676	0.155052	109.046
133	HCA7581081	BASIL	occipital	43	female	45.0653	44.3488	13.4039	0.88315	96.0339
134	HCA7581081	BASIL	cingulate	43	female	45.6556	44.603	12.484	6.47013	99.9007
135	HCA7581081	SSVB	frontal	43	female	47.3624	47.5271	13.8983	0.633986	115.968
136	HCA7581081	SSVB	parietal	43	female	47.0411	46.2645	12.2996	2.32777	110.348
137	HCA7581081	SSVB	temporal	43	female	36.2459	35.8391	17.3279	0.376001	110.628
138	HCA7581081	SSVB	occipital	43	female	46.5337	45.8551	14.7864	0.170006	111.737
139	HCA7581081	SSVB	cingulate	43	female	45.8789	44.837	13.6853	7.57683	109.869
140	HCD0469658	BASIL	frontal	16	male	44.411	44.6826	13.8208	0.00255123	120.38
141	HCD0469658	BASIL	parietal	16	male	38.9851	38.5156	11.8109	0.0931656	111.316
142	HCD0469658	BASIL	temporal	16	male	33.0949	32.2754	15.2234	0.0907339	119.393
143	HCD0469658	BASIL	occipital	16	male	35.618	34.3648	12.4128	0.450856	111.537
144	HCD0469658	BASIL	cingulate	16	male	40.1557	40.1577	12.6273	2.14465	102.538
145	HCD0469658	SSVB	frontal	16	male	46.2911	46.2991	14.028	0.380778	113.714
146	HCD0469658	SSVB	parietal	16	male	41.4471	40.7641	11.5747	6.30035	102.904
147	HCD0469658	SSVB	temporal	16	male	35.2514	34.2893	15.9014	0.39061	126.57
148	HCD0469658	SSVB	occipital	16	male	38.3525	37.1073	13.1339	0.973866	113.375
149	HCD0469658	SSVB	cingulate	16	male	41.2581	41.1069	13.1943	2.56024	95.5721
150	HCD1855365	BASIL	frontal	17	female	37.671	37.9022	11.3349	1.61712e-05	82.9502
151	HCD1855365	BASIL	parietal	17	female	33.2258	32.9339	9.67891	3.19507	103.625
152	HCD1855365	BASIL	temporal	17	female	29.0472	28.8935	12.0081	0.138185	75.1201
153	HCD1855365	BASIL	occipital	17	female	34.0113	33.9076	9.55662	0.881264	88.5559
154	HCD1855365	BASIL	cingulate	17	female	36.5285	36.0246	10.4141	6.83214	71.7291
155	HCD1855365	SSVB	frontal	17	female	38.7025	39.0101	12.3887	0.187309	97.3093
156	HCD1855365	SSVB	parietal	17	female	36.8922	36.3495	10.8182	2.40642	84.6288
157	HCD1855365	SSVB	temporal	17	female	29.885	30.1093	14.2471	0.261113	87.4414
158	HCD1855365	SSVB	occipital	17	female	38.1877	37.9419	10.2429	3.13758	82.4401
159	HCD1855365	SSVB	cingulate	17	female	37.8263	37.431	11.682	3.59177	80.8794
160	HCD2897891	BASIL	frontal	10	male	62.8076	64.0673	17.0033	0.0169233	141.824
161	HCD2897891	BASIL	parietal	10	male	55.746	55.6662	14.2636	3.58435	133.112
162	HCD2897891	BASIL	temporal	10	male	46.4876	46.6518	17.2213	0	137.042
163	HCD2897891	BASIL	occipital	10	male	51.032	50.4104	14.4328	2.16048	127.648
164	HCD2897891	BASIL	cingulate	10	male	58.2629	58.6331	12.576	11.8972	114.552
165	HCD2897891	SSVB	frontal	10	male	63.8031	64.8218	16.8793	2.73206	146.4
166	HCD2897891	SSVB	parietal	10	male	58.7772	58.2767	15.4923	8.55034	138.146
167	HCD2897891	SSVB	temporal	10	male	48.9781	48.901	19.0347	0.353639	140.709
168	HCD2897891	SSVB	occipital	10	male	55.9512	54.8607	16.2717	7.50496	146.911
169	HCD2897891	SSVB	cingulate	10	male	59.6955	59.7936	14.0785	11.141	133.4
170	HCD1409342	BASIL	frontal	20	female	42.7037	42.8434	13.0617	0.0928197	110.654
171	HCD1409342	BASIL	parietal	20	female	36.4312	36.0661	11.6257	1.15602	95.4461
172	HCD1409342	BASIL	temporal	20	female	33.4696	32.8006	14.1883	0.134243	137.291
173	HCD1409342	BASIL	occipital	20	female	38.1491	36.7069	14.3835	1.10029	127.488
174	HCD1409342	BASIL	cingulate	20	female	41.9498	41.8223	11.6811	3.44666	98.7851
175	HCD1409342	SSVB	frontal	20	female	44.1506	44.1144	14.3025	0.079832	121.439
176	HCD1409342	SSVB	parietal	20	female	38.7769	37.9363	12.333	2.40007	105.164
177	HCD1409342	SSVB	temporal	20	female	34.7014	33.694	16.0131	0.335039	110.424
178	HCD1409342	SSVB	occipital	20	female	41.0836	39.718	15.0086	1.03314	119.536
179	HCD1409342	SSVB	cingulate	20	female	42.7496	42.2944	13.1035	3.93157	101.164
180	HCA6788199	BASIL	frontal	52	male	28.4076	28.4209	7.99168	0.00608324	69.6671
181	HCA6788199	BASIL	parietal	52	male	26.1955	25.952	7.03342	1.25514	67.6974
182	HCA6788199	BASIL	temporal	52	male	22.8492	22.0932	9.72977	0.133622	71.4375
183	HCA6788199	BASIL	occipital	52	male	24.7433	24.445	7.48587	0.366813	61.8303
184	HCA6788199	BASIL	cingulate	52	male	29.2505	29.2452	7.26327	3.6946	55.3916
185	HCA6788199	SSVB	frontal	52	male	28.2396	28.3641	8.14908	1.07509	68.5404
186	HCA6788199	SSVB	parietal	52	male	28.4209	27.967	7.24727	3.9192	68.1858
187	HCA6788199	SSVB	temporal	52	male	24.303	23.3677	10.6984	0.685474	76.989
188	HCA6788199	SSVB	occipital	52	male	27.8131	27.4106	7.97514	1.74471	68.2305
189	HCA6788199	SSVB	cingulate	52	male	29.8662	29.6046	8.02988	3.82795	61.4671
190	HCD1626653	BASIL	frontal	13	female	52.9247	53.7197	15.3191	0.131148	125.407
191	HCD1626653	BASIL	parietal	13	female	46.7138	46.3955	12.0876	5.17096	104.668
192	HCD1626653	BASIL	temporal	13	female	39.8979	40.2132	16.617	0.0259895	121.751
193	HCD1626653	BASIL	occipital	13	female	45.974	45.7073	12.1295	4.96827	114.787
194	HCD1626653	BASIL	cingulate	13	female	49.4986	49.4895	13.0182	8.33355	96.8285
195	HCD1626653	SSVB	frontal	13	female	53.1437	53.7136	16.3264	0.596851	118.089
196	HCD1626653	SSVB	parietal	13	female	48.4439	47.8747	13.5781	3.53119	109.213
197	HCD1626653	SSVB	temporal	13	female	43.4426	43.2333	18.5606	0.0738715	120.45
198	HCD1626653	SSVB	occipital	13	female	49.18	48.76	14.0198	3.26914	117.994
199	HCD1626653	SSVB	cingulate	13	female	49.7301	49.5084	14.3333	4.23218	98.792
200	HCD2310328	BASIL	frontal	20	female	47.5101	48.1012	14.2106	0.112313	139.413
201	HCD2310328	BASIL	parietal	20	female	45.1435	44.7868	12.8759	3.52102	148.119
202	HCD2310328	BASIL	temporal	20	female	37.5777	37.8198	16.1837	0.0241354	132.001
203	HCD2310328	BASIL	occipital	20	female	43.0121	42.1516	13.8824	2.88266	114.31
204	HCD2310328	BASIL	cingulate	20	female	45.7847	45.7189	12.625	7.7671	117.221
205	HCD2310328	SSVB	frontal	20	female	47.7268	48.3707	14.938	0.646067	118.505
206	HCD2310328	SSVB	parietal	20	female	48.4816	48.0333	12.9669	2.3655	123.653
207	HCD2310328	SSVB	temporal	20	female	39.0882	39.1865	16.6826	0.435032	114.625
208	HCD2310328	SSVB	occipital	20	female	46.999	46.3584	13.9892	6.81249	124.659
209	HCD2310328	SSVB	cingulate	20	female	46.7153	46.4659	13.4813	5.2115	106.812
210	HCD2523345	BASIL	frontal	10	female	57.8315	58.6098	15.3401	0.149126	143.039
211	HCD2523345	BASIL	parietal	10	female	53.0522	53.1072	12.6844	4.8581	106.907
212	HCD2523345	BASIL	temporal	10	female	43.4226	43.2601	15.8368	0.0672427	101.209
213	HCD2523345	BASIL	occipital	10	female	45.5313	44.7508	12.6601	0.932203	120.48
214	HCD2523345	BASIL	cingulate	10	female	54.7623	55.1148	13.2581	13.6808	99.898
215	HCD2523345	SSVB	frontal	10	female	58.2779	58.6714	16.6603	0.468968	127.477
216	HCD2523345	SSVB	parietal	10	female	54.7887	54.492	14.0649	2.21629	123.223
217	HCD2523345	SSVB	temporal	10	female	45.3776	44.9421	17.9177	0.19509	117.083
218	HCD2523345	SSVB	occipital	10	female	48.4804	47.4922	14.2047	1.71482	122.245
219	HCD2523345	SSVB	cingulate	10	female	55.6108	55.4003	14.7937	8.01152	112.689
220	HCD2163644	BASIL	frontal	10	male	59.2025	59.4733	14.6625	6.79973	128.666
221	HCD2163644	BASIL	parietal	10	male	54.7725	54.6839	12.9387	8.41596	151.236
222	HCD2163644	BASIL	temporal	10	male	44.0197	43.8793	15.341	0	104.242
223	HCD2163644	BASIL	occipital	10	male	45.8126	45.6761	12.924	1.72962	114.514
224	HCD2163644	BASIL	cingulate	10	male	53.7896	53.7902	13.186	11.5484	109.136
225	HCD2163644	SSVB	frontal	10	male	63.7529	64.1859	16.0779	8.01455	138.746
226	HCD2163644	SSVB	parietal	10	male	59.7149	59.6226	13.925	9.51166	120.125
227	HCD2163644	SSVB	temporal	10	male	47.3425	46.7612	17.1279	0.77171	120.225
228	HCD2163644	SSVB	occipital	10	male	49.5733	49.0555	14.6982	1.27133	138.349
229	HCD2163644	SSVB	cingulate	10	male	57.4514	57.7454	14.3539	6.75506	123.375
230	HCA6007044	BASIL	frontal	77	female	29.8963	30.0461	9.27848	0.0543367	82.4089
231	HCA6007044	BASIL	parietal	77	female	27.3103	27.1847	9.54439	0.0253207	76.0166
232	HCA6007044	BASIL	temporal	77	female	25.9238	25.4507	11.9248	0.00129728	80.3054
233	HCA6007044	BASIL	occipital	77	female	27.8081	27.7243	8.61907	0.271875	80.5874
234	HCA6007044	BASIL	cingulate	77	female	30.4882	30.6912	8.49095	1.58832	65.009
235	HCA6007044	SSVB	frontal	77	female	34.9333	35.0273	9.01142	2.61545	89.0841
236	HCA6007044	SSVB	parietal	77	female	37.5648	36.9699	9.18549	6.42905	94.4256
237	HCA6007044	SSVB	temporal	77	female	32.5537	31.926	11.0871	1.488	90.3056
238	HCA6007044	SSVB	occipital	77	female	40.7534	40.6625	8.96945	9.40962	89.5883
239	HCA6007044	SSVB	cingulate	77	female	34.9098	34.6464	9.51569	4.39925	78.0598
240	HCD1794977	BASIL	frontal	16	male	42.0216	42.1918	12.8595	0.0185213	115.383
241	HCD1794977	BASIL	parietal	16	male	35.7928	35.5172	10.4084	0.454591	99.3524
242	HCD1794977	BASIL	temporal	16	male	32.2716	32.0682	12.7373	0.0162086	137.559
243	HCD1794977	BASIL	occipital	16	male	31.6122	30.7112	10.762	0.105292	110.211
244	HCD1794977	BASIL	cingulate	16	male	37.1935	37.591	10.5269	1.26152	80.8173
245	HCD1794977	SSVB	frontal	16	male	43.3614	43.4951	13.2382	0.552264	123.52
246	HCD1794977	SSVB	parietal	16	male	38.0011	37.5254	10.954	2.17458	100.769
247	HCD1794977	SSVB	temporal	16	male	34.3639	33.9208	13.5299	0.356776	94.1818
248	HCD1794977	SSVB	occipital	16	male	32.6974	31.9234	10.6779	1.07301	92.4114
249	HCD1794977	SSVB	cingulate	16	male	38.3467	38.6466	11.1567	5.36112	89.0091
250	HCA7468388	BASIL	frontal	66	male	39.6897	39.8014	12.9036	0.0115106	111.147
251	HCA7468388	BASIL	parietal	66	male	35.0294	34.3943	11.2203	0.35455	111.169
252	HCA7468388	BASIL	temporal	66	male	28.5983	28.534	12.9742	0.0206434	93.9975
253	HCA7468388	BASIL	occipital	66	male	32.1766	31.8312	11.8961	0.941671	107.151
254	HCA7468388	BASIL	cingulate	66	male	37.3781	37.0058	8.87684	3.8436	90.2519
255	HCA7468388	SSVB	frontal	66	male	39.9311	39.6233	12.2714	0.487651	103.747
256	HCA7468388	SSVB	parietal	66	male	37.6563	36.6749	10.9315	5.38595	104.104
257	HCA7468388	SSVB	temporal	66	male	31.2277	31.1469	13.2231	0.0928886	94.7378
258	HCA7468388	SSVB	occipital	66	male	37.0746	36.6648	11.9285	4.01543	110.885
259	HCA7468388	SSVB	cingulate	66	male	38.6267	37.5178	10.2989	6.5194	92.093
260	HCD1231832	BASIL	frontal	9	female	60.912	61.5699	18.1656	0.184699	132.247
261	HCD1231832	BASIL	parietal	9	female	56.7853	56.626	16.0301	5.94284	136.41
262	HCD1231832	BASIL	temporal	9	female	51.8141	52.1753	19.6127	0.0493219	123.806
263	HCD1231832	BASIL	occipital	9	female	54.8757	54.6633	15.5105	6.21259	114.96
264	HCD1231832	BASIL	cingulate	9	female	59.9487	60.4785	16.473	7.59805	108.224
265	HCD1231832	SSVB	frontal	9	female	61.8626	62.3014	20.341	0.723688	139.682
266	HCD1231832	SSVB	parietal	9	female	57.5496	57.2761	17.6944	2.82062	132.75
267	HCD1231832	SSVB	temporal	9	female	52.224	52.1784	22.2005	0.237809	134.704
268	HCD1231832	SSVB	occipital	9	female	55.8671	55.7171	17.4157	4.85693	130.525
269	HCD1231832	SSVB	cingulate	9	female	59.5791	59.8724	18.0768	4.86139	125.45
270	HCD0889579	BASIL	frontal	10	female	62.8893	63.415	18.0093	0.0168125	146.599
271	HCD0889579	BASIL	parietal	10	female	60.5917	60.4275	14.8657	12.5085	133.149
272	HCD0889579	BASIL	temporal	10	female	52.1592	52.7365	18.4724	0.424755	128.612
273	HCD0889579	BASIL	occipital	10	female	58.7769	58.8576	14.0426	4.95023	114.594
274	HCD0889579	BASIL	cingulate	10	female	62.2585	62.6602	15.8516	4.07377	120.799
275	HCD0889579	SSVB	frontal	10	female	64.4369	65.1234	19.3099	0.326632	140.852
276	HCD0889579	SSVB	parietal	10	female	62.2616	61.9921	15.9141	7.73773	130.616
277	HCD0889579	SSVB	temporal	10	female	53.4507	53.877	20.4054	0.226301	138.318
278	HCD0889579	SSVB	occipital	10	female	60.0088	59.8706	15.0625	3.22546	123.566
279	HCD0889579	SSVB	cingulate	10	female	63.177	63.5479	17.0375	10.1867	121.506
280	HCD1371848	BASIL	frontal	14	male	50.1828	50.3645	14.1827	0.22296	118.638
281	HCD1371848	BASIL	parietal	14	male	43.4114	42.8897	11.8294	3.74326	97.1592
282	HCD1371848	BASIL	temporal	14	male	36.1702	35.138	14.6697	0.0679985	103.158
283	HCD1371848	BASIL	occipital	14	male	41.9467	41.2644	13.0877	0.619892	114.146
284	HCD1371848	BASIL	cingulate	14	male	49.763	49.8867	13.1067	2.78831	96.3843
285	HCD1371848	SSVB	frontal	14	male	50.3337	50.4097	14.9495	0.567915	115.449
286	HCD1371848	SSVB	parietal	14	male	43.6553	43.0779	12.3588	2.21169	107.105
287	HCD1371848	SSVB	temporal	14	male	36.1464	34.8323	15.9128	0.467219	112.585
288	HCD1371848	SSVB	occipital	14	male	41.4605	40.6159	13.7138	1.74178	114.454
289	HCD1371848	SSVB	cingulate	14	male	50.0775	50.0422	14.6106	2.71032	104.721
290	HCD2059245	BASIL	frontal	20	male	50.5891	51.0466	16.5459	0	120.892
291	HCD2059245	BASIL	parietal	20	male	44.9694	44.3498	13.4616	1.24551	118.508
292	HCD2059245	BASIL	temporal	20	male	38.5352	37.7757	18.0184	0	113.257
293	HCD2059245	BASIL	occipital	20	male	42.4666	41.0118	13.7223	2.02889	120.18
294	HCD2059245	BASIL	cingulate	20	male	48.8329	48.4212	14.6594	3.65397	103.233
295	HCD2059245	SSVB	frontal	20	male	53.3744	53.7325	17.4959	1.82452	134.442
296	HCD2059245	SSVB	parietal	20	male	48.9515	47.9652	14.9378	1.38852	128.406
297	HCD2059245	SSVB	temporal	20	male	40.8825	39.5129	20.0145	0.206023	130.189
298	HCD2059245	SSVB	occipital	20	male	44.5466	43.0415	15.3696	3.14349	121.411
299	HCD2059245	SSVB	cingulate	20	male	51.7948	51.2271	16.3091	3.21265	120.863
300	HCD0979378	BASIL	frontal	9	female	63.6534	64.265	19.2298	0.0160143	177.663
301	HCD0979378	BASIL	parietal	9	female	61.6643	61.8664	15.5912	7.21119	137.896
302	HCD0979378	BASIL	temporal	9	female	48.2856	47.9149	17.3515	0.236262	165.236
303	HCD0979378	BASIL	occipital	9	female	50.1061	49.8347	14.1488	3.2064	110.475
304	HCD0979378	BASIL	cingulate	9	female	58.1291	58.0718	17.1805	9.57384	140.185
305	HCD0979378	SSVB	frontal	9	female	65.911	66.3202	21.7988	0.333089	155.473
306	HCD0979378	SSVB	parietal	9	female	64.5567	64.4434	17.715	4.49761	145.87
307	HCD0979378	SSVB	temporal	9	female	49.4378	49.0344	19.696	0.439176	143.443
308	HCD0979378	SSVB	occipital	9	female	53.2926	53.3619	16.8445	2.09593	125.525
309	HCD0979378	SSVB	cingulate	9	female	59.3807	59.2917	18.993	4.78446	124.131
310	HCD1872971	BASIL	frontal	16	female	57.4464	57.7184	16.3701	0.118617	126.056
311	HCD1872971	BASIL	parietal	16	female	51.3895	50.8496	12.7937	4.33182	120.456
312	HCD1872971	BASIL	temporal	16	female	43.4858	42.9849	16.4311	0.505988	117.53
313	HCD1872971	BASIL	occipital	16	female	47.8011	47.0252	12.6964	3.2442	113.934
314	HCD1872971	BASIL	cingulate	16	female	49.6853	49.6681	12.1684	9.68201	95.7842
315	HCD1872971	SSVB	frontal	16	female	56.8353	56.8406	17.1357	0.502716	149.978
316	HCD1872971	SSVB	parietal	16	female	53.4257	52.4485	14.3907	2.65037	123.187
317	HCD1872971	SSVB	temporal	16	female	45.7127	44.7737	19.2027	0.498639	139.388
318	HCD1872971	SSVB	occipital	16	female	50.3584	49.1699	14.6421	4.77871	127.968
319	HCD1872971	SSVB	cingulate	16	female	50.9376	50.4427	14.0347	5.63658	115.667
320	HCD1327744	BASIL	frontal	10	male	59.3583	59.5679	15.5881	0.131091	124.943
321	HCD1327744	BASIL	parietal	10	male	53.5081	53.3355	13.9765	2.98222	136.647
322	HCD1327744	BASIL	temporal	10	male	46.7583	46.5551	16.2622	0.336555	118.368
323	HCD1327744	BASIL	occipital	10	male	46.9488	46.7524	13.0107	5.4759	113.427
324	HCD1327744	BASIL	cingulate	10	male	55.8293	56.195	14.0265	8.43825	102.264
325	HCD1327744	SSVB	frontal	10	male	59.8595	59.88	16.4474	0.761327	143.087
326	HCD1327744	SSVB	parietal	10	male	54.1803	53.8581	14.7616	1.35001	136.267
327	HCD1327744	SSVB	temporal	10	male	47.1442	46.7513	17.8713	0.48139	122.026
328	HCD1327744	SSVB	occipital	10	male	47.3532	47.0878	13.9592	3.23079	113.511
329	HCD1327744	SSVB	cingulate	10	male	55.9789	56.1411	15.2443	6.77316	115.265
330	HCA9882308	BASIL	frontal	71	male	33.4679	33.7217	9.95802	0.229639	90.4944
331	HCA9882308	BASIL	parietal	71	male	30.6238	30.4268	9.76216	0.407761	86.0158
332	HCA9882308	BASIL	temporal	71	male	26.9331	26.1023	11.6022	0.0890215	92.2606
333	HCA9882308	BASIL	occipital	71	male	30.5483	29.6694	10.1631	2.14596	91.3943
334	HCA9882308	BASIL	cingulate	71	male	32.3822	32.4499	8.7063	2.69438	72.1954
335	HCA9882308	SSVB	frontal	71	male	35.6248	35.9201	10.5511	0.991925	84.5501
336	HCA9882308	SSVB	parietal	71	male	33.677	33.0021	9.21902	3.9234	88.8331
337	HCA9882308	SSVB	temporal	71	male	28.9581	28.2076	12.2422	0.575135	90.8813
338	HCA9882308	SSVB	occipital	71	male	33.7354	32.7712	10.3342	4.15495	93.7247
339	HCA9882308	SSVB	cingulate	71	male	33.538	33.1232	9.38426	1.55347	76.0769
340	HCD0641038	BASIL	frontal	12	female	71.3061	71.8038	20.8669	0.0661582	160.834
341	HCD0641038	BASIL	parietal	12	female	68.6362	68.3969	16.74	3.34999	144.247
342	HCD0641038	BASIL	temporal	12	female	57.2318	58.0328	19.823	0.68131	139.63
343	HCD0641038	BASIL	occipital	12	female	69.9287	69.8894	17.8472	8.84719	158.639
344	HCD0641038	BASIL	cingulate	12	female	68.7446	68.5183	16.4741	5.75087	131.093
345	HCD0641038	SSVB	frontal	12	female	72.5202	73.1012	22.7968	0.740799	175.524
346	HCD0641038	SSVB	parietal	12	female	69.4549	69.0622	18.6752	5.60504	154.891
347	HCD0641038	SSVB	temporal	12	female	57.1093	57.6084	22.7123	0.604315	157.889
348	HCD0641038	SSVB	occipital	12	female	70.6029	70.321	19.6867	7.23046	155.953
349	HCD0641038	SSVB	cingulate	12	female	71.3174	70.9479	19.2234	8.26332	142.978
350	HCA7600665	BASIL	frontal	61	male	29.3838	29.1767	9.30684	0.0166564	93.8725
351	HCA7600665	BASIL	parietal	61	male	27.3331	27.0632	10.2016	0.0111984	86.2239
352	HCA7600665	BASIL	temporal	61	male	24.7047	24.7703	11.736	0	91.8687
353	HCA7600665	BASIL	occipital	61	male	24.3401	24.7589	10.9905	0.00107936	83.8902
354	HCA7600665	BASIL	cingulate	61	male	31.1044	30.508	8.86518	0.430904	74.0843
355	HCA7600665	SSVB	frontal	61	male	29.7692	29.5147	8.174	1.62168	86.7983
356	HCA7600665	SSVB	parietal	61	male	32.0729	31.3948	8.22415	4.94929	81.511
357	HCA7600665	SSVB	temporal	61	male	24.4774	24.2278	10.3175	1.12349	80.9381
358	HCA7600665	SSVB	occipital	61	male	31.5399	30.9287	8.31566	4.89146	73.2122
359	HCA7600665	SSVB	cingulate	61	male	30.2852	29.578	8.71951	3.50252	73.1043
360	HCD1950056	BASIL	frontal	15	male	42.3766	42.7207	11.4806	0.177897	95.2965
361	HCD1950056	BASIL	parietal	15	male	38.9653	38.7901	11.1216	0.550215	95.7224
362	HCD1950056	BASIL	temporal	15	male	35.0828	34.9993	12.256	0.644741	90.719
363	HCD1950056	BASIL	occipital	15	male	35.7309	35.7132	11.8333	0.509667	90.0227
364	HCD1950056	BASIL	cingulate	15	male	40.421	40.5599	10.2413	5.24879	79.237
365	HCD1950056	SSVB	frontal	15	male	43.4136	43.5035	12.7948	1.11657	100.101
366	HCD1950056	SSVB	parietal	15	male	41.0205	40.632	11.8631	5.09199	94.762
367	HCD1950056	SSVB	temporal	15	male	37.4847	37.0959	13.2946	0.79689	91.9079
368	HCD1950056	SSVB	occipital	15	male	39.2664	39.2834	12.3599	3.20894	96.9259
369	HCD1950056	SSVB	cingulate	15	male	41.065	41.2032	11.2629	4.1471	87.1658
370	HCD0717954	BASIL	frontal	14	female	49.2919	49.4849	16.8079	0	125.719
371	HCD0717954	BASIL	parietal	14	female	42.617	42.211	13.5754	0.343478	121.348
372	HCD0717954	BASIL	temporal	14	female	36.6505	36.6863	15.6831	0.000269628	99.4352
373	HCD0717954	BASIL	occipital	14	female	33.8322	33.2268	13.7798	0.127578	104.952
374	HCD0717954	BASIL	cingulate	14	female	48.5105	49.3893	13.3622	3.09486	110.146
375	HCD0717954	SSVB	frontal	14	female	51.1383	50.9268	17.1238	1.92029	136.218
376	HCD0717954	SSVB	parietal	14	female	44.3809	43.8658	14.0688	0.742747	111.499
377	HCD0717954	SSVB	temporal	14	female	38.9602	38.8202	16.895	0.179055	103.298
378	HCD0717954	SSVB	occipital	14	female	35.4701	34.9798	14.504	1.16281	102.7
379	HCD0717954	SSVB	cingulate	14	female	49.626	50.0768	14.2586	5.08649	99.0436
380	HCA6130548	BASIL	frontal	52	male	26.887	26.4016	9.38048	0.000162398	83.3217
381	HCA6130548	BASIL	parietal	52	male	25.0542	24.0697	10.9597	0.0359933	96.7747
382	HCA6130548	BASIL	temporal	52	male	20.5226	19.5019	10.6776	0.00228806	81.0349
383	HCA6130548	BASIL	occipital	52	male	23.0672	22.5247	9.50107	0.327661	83.1443
384	HCA6130548	BASIL	cingulate	52	male	26.6586	26.3276	8.78245	1.22418	79.266
385	HCA6130548	SSVB	frontal	52	male	29.1291	28.6964	10.0151	0.11334	90.0594
386	HCA6130548	SSVB	parietal	52	male	30.8285	29.3464	12.3069	1.16653	94.3366
387	HCA6130548	SSVB	temporal	52	male	23.4025	22.352	12.0259	0.504827	82.1999
388	HCA6130548	SSVB	occipital	52	male	29.3012	28.4359	10.8478	1.23024	82.9566
389	HCA6130548	SSVB	cingulate	52	male	29.1545	28.6548	10.417	3.23853	92.4386
390	HCD0571649	BASIL	frontal	13	female	48.8659	49.1304	13.8653	0.261149	109.069
391	HCD0571649	BASIL	parietal	13	female	42.7001	42.3707	11.6967	3.67423	117.027
392	HCD0571649	BASIL	temporal	13	female	38.2498	37.9368	14.3391	0.154085	103.681
393	HCD0571649	BASIL	occipital	13	female	42.1943	41.6296	12.0788	2.71851	97.2935
394	HCD0571649	BASIL	cingulate	13	female	44.9053	44.8955	11.9506	8.4733	94.9871
395	HCD0571649	SSVB	frontal	13	female	49.5345	49.6186	14.5527	1.17917	116.582
396	HCD0571649	SSVB	parietal	13	female	43.1926	42.745	12.3437	2.1829	97.9532
397	HCD0571649	SSVB	temporal	13	female	39.0142	38.4379	15.3318	0.399843	104.238
398	HCD0571649	SSVB	occipital	13	female	42.6115	42.1415	12.5133	2.1321	95.0808
399	HCD0571649	SSVB	cingulate	13	female	44.7174	44.4853	12.5147	4.53506	103.223
400	HCD0697671	BASIL	frontal	9	female	72.0639	72.482	22.2356	0	151.346
401	HCD0697671	BASIL	parietal	9	female	81.3175	79.3728	22.4688	9.16467	158.748
402	HCD0697671	BASIL	temporal	9	female	68.582	70.4667	27.1853	0	152.489
403	HCD0697671	BASIL	occipital	9	female	94.9676	94.7026	30.7544	0.191031	173.895
404	HCD0697671	BASIL	cingulate	9	female	75.1085	75.4197	22.5987	8.91271	141.357
405	HCD0697671	SSVB	frontal	9	female	82.302	82.1129	26.1657	0.89475	179.088
406	HCD0697671	SSVB	parietal	9	female	89.4973	87.806	24.8456	9.23472	187.218
407	HCD0697671	SSVB	temporal	9	female	77.7818	78.6371	28.8955	1.27302	172.878
408	HCD0697671	SSVB	occipital	9	female	110.453	110.454	27.3589	14.7864	191.562
409	HCD0697671	SSVB	cingulate	9	female	83.8154	82.9851	29.675	3.68377	183.484
410	HCD0644852	BASIL	frontal	10	male	27.5638	27.8068	14.0151	0	82.5533
411	HCD0644852	BASIL	parietal	10	male	32.9886	32.6565	12.0362	0.234637	78.5273
412	HCD0644852	BASIL	temporal	10	male	35.0729	34.6577	14.9911	0.00138505	102.075
413	HCD0644852	BASIL	occipital	10	male	40.5186	40.2682	12.2381	1.54704	88.6644
414	HCD0644852	BASIL	cingulate	10	male	30.1776	30.3284	11.8039	0.0861325	72.008
415	HCD0644852	SSVB	frontal	10	male	24.8612	24.4403	13.405	0.196176	82.2831
416	HCD0644852	SSVB	parietal	10	male	32.5539	31.4465	14.9016	0.529067	87.2829
417	HCD0644852	SSVB	temporal	10	male	37.4847	36.6282	17.2698	0.847239	97.6036
418	HCD0644852	SSVB	occipital	10	male	44.9637	43.0896	17.249	1.8405	106.211
419	HCD0644852	SSVB	cingulate	10	male	29.9679	29.7592	12.491	0.877179	79.5443
420	HCA8433273	BASIL	frontal	53	female	29.0679	29.0962	9.52803	0.125717	83.364
421	HCA8433273	BASIL	parietal	53	female	24.7427	24.4606	10.0931	0.0543057	82.8551
422	HCA8433273	BASIL	temporal	53	female	24.0131	23.7793	11.0006	0.0744287	77.7702
423	HCA8433273	BASIL	occipital	53	female	29.6486	28.4469	11.6094	0.0861136	81.6969
424	HCA8433273	BASIL	cingulate	53	female	29.893	28.9255	9.66163	4.59526	85.9379
425	HCA8433273	SSVB	frontal	53	female	30.5774	30.2289	8.99541	2.55699	79.111
426	HCA8433273	SSVB	parietal	53	female	27.6266	27.2065	10.0805	0.961791	73.2553
427	HCA8433273	SSVB	temporal	53	female	25.0536	24.6549	11.4887	0.786736	81.7312
428	HCA8433273	SSVB	occipital	53	female	32.4518	31.1455	11.709	1.14386	86.5849
429	HCA8433273	SSVB	cingulate	53	female	30.1937	29.3452	9.75152	3.60423	77.3225
430	HCD0797877	BASIL	frontal	13	female	48.6026	49.3509	14.4742	0.00133646	114.179
431	HCD0797877	BASIL	parietal	13	female	43.1975	43.196	11.3556	7.03468	90.1715
432	HCD0797877	BASIL	temporal	13	female	35.3429	35.879	13.0735	0.07028	89.2062
433	HCD0797877	BASIL	occipital	13	female	39.345	39.1026	10.7728	4.67717	89.5989
434	HCD0797877	BASIL	cingulate	13	female	46.6137	46.247	13.2219	7.16774	93.3403
435	HCD0797877	SSVB	frontal	13	female	48.8281	49.5532	15.1294	0.484586	115.539
436	HCD0797877	SSVB	parietal	13	female	43.6719	43.6404	12.2743	3.44353	97.5619
437	HCD0797877	SSVB	temporal	13	female	35.786	36.0456	13.8113	0.328607	94.7193
438	HCD0797877	SSVB	occipital	13	female	40.1044	39.8177	11.7786	2.30046	93.6358
439	HCD0797877	SSVB	cingulate	13	female	46.3729	45.9237	14.1155	5.19775	96.0228
440	HCD0946868	BASIL	frontal	10	male	48.7829	48.736	12.6282	1.60889	117.673
441	HCD0946868	BASIL	parietal	10	male	44.5855	44.2928	12.1783	4.19326	112.366
442	HCD0946868	BASIL	temporal	10	male	39.508	39.2642	14.0391	0.0906499	106.589
443	HCD0946868	BASIL	occipital	10	male	33.1347	32.8812	10.2061	0.488037	86.2274
444	HCD0946868	BASIL	cingulate	10	male	45.8553	46.0959	11.8677	4.60527	97.0582
445	HCD0946868	SSVB	frontal	10	male	49.9267	49.7054	14.1055	0.641145	115.279
446	HCD0946868	SSVB	parietal	10	male	46.2959	46.0649	13.2643	2.75933	103.992
447	HCD0946868	SSVB	temporal	10	male	40.3106	39.8961	15.6164	0.253042	105.963
448	HCD0946868	SSVB	occipital	10	male	33.3788	32.9438	11.6911	1.61502	87.6983
449	HCD0946868	SSVB	cingulate	10	male	46.1216	46.1624	13.1389	3.30726	98.1855
450	HCA6018857	BASIL	frontal	36	female	39.0212	39.6179	10.8503	0.434868	103.038
451	HCA6018857	BASIL	parietal	36	female	36.6477	36.2293	9.65167	3.46569	97.4918
452	HCA6018857	BASIL	temporal	36	female	32.5189	32.3666	11.9804	0.393565	84.0515
453	HCA6018857	BASIL	occipital	36	female	38.6188	38.277	10.9183	0.812308	88.0365
454	HCA6018857	BASIL	cingulate	36	female	39.5452	39.0334	10.4753	4.47523	95.6702
455	HCA6018857	SSVB	frontal	36	female	38.4206	39.0391	11.5466	0.787179	90.2927
456	HCA6018857	SSVB	parietal	36	female	38.0156	37.515	10.0289	3.15068	99.5096
457	HCA6018857	SSVB	temporal	36	female	33.3873	32.9977	13.3232	0.67472	90.0157
458	HCA6018857	SSVB	occipital	36	female	40.2923	39.8772	12.0186	2.74697	91.5447
459	HCA6018857	SSVB	cingulate	36	female	39.7862	39.0397	11.5229	6.49992	89.9799
460	HCD2612142	BASIL	frontal	21	female	40.8895	41.4045	12.2842	0.0844164	106.273
461	HCD2612142	BASIL	parietal	21	female	37.7937	37.0752	10.6317	2.71823	98.1765
462	HCD2612142	BASIL	temporal	21	female	33.5595	34.0091	15.0333	0.00118447	117.11
463	HCD2612142	BASIL	occipital	21	female	41.1444	40.4507	12.594	0.66214	116.738
464	HCD2612142	BASIL	cingulate	21	female	40.1858	40.0677	10.9743	5.38261	100.369
465	HCD2612142	SSVB	frontal	21	female	40.9567	41.3117	12.0214	0.637629	97.8312
466	HCD2612142	SSVB	parietal	21	female	40.7699	39.9992	10.7046	3.27847	100.778
467	HCD2612142	SSVB	temporal	21	female	33.4527	34.0602	15.1099	0.205493	104.217
468	HCD2612142	SSVB	occipital	21	female	43.5517	43.0224	12.4364	5.1561	113.9
469	HCD2612142	SSVB	cingulate	21	female	41.1658	40.8396	11.3445	9.23683	92.5566
470	HCD1573456	BASIL	frontal	9	female	61.715	62.3006	16.8486	0.291354	134.848
471	HCD1573456	BASIL	parietal	9	female	56.9093	56.9274	14.1021	7.99387	125.109
472	HCD1573456	BASIL	temporal	9	female	49.6322	48.5832	17.9854	0.475172	130.243
473	HCD1573456	BASIL	occipital	9	female	48.7201	48.2084	12.6077	6.11484	120.797
474	HCD1573456	BASIL	cingulate	9	female	53.7965	54.1279	13.8611	9.34561	103.165
475	HCD1573456	SSVB	frontal	9	female	62.2999	62.6539	17.6935	0.404347	134.736
476	HCD1573456	SSVB	parietal	9	female	58.6254	58.3528	15.3577	3.88251	129.827
477	HCD1573456	SSVB	temporal	9	female	51.4165	50.2546	19.7819	0.901721	134.17
478	HCD1573456	SSVB	occipital	9	female	50.2649	49.7685	13.2951	1.87033	121.002
479	HCD1573456	SSVB	cingulate	9	female	54.2432	54.2457	15.1612	7.64489	109.788
480	HCA7256070	BASIL	frontal	63	female	36.6637	37.0473	11.9286	0.0191704	99.175
481	HCA7256070	BASIL	parietal	63	female	31.6079	31.0368	8.32757	1.5961	76.142
482	HCA7256070	BASIL	temporal	63	female	29.0925	29.0033	11.6515	0.0316438	77.2334
483	HCA7256070	BASIL	occipital	63	female	32.7621	32.4966	9.58406	2.61155	81.7999
484	HCA7256070	BASIL	cingulate	63	female	36.6445	36.0819	9.88583	8.14473	72.6771
485	HCA7256070	SSVB	frontal	63	female	36.0867	36.4171	11.3772	0.768136	98.6829
486	HCA7256070	SSVB	parietal	63	female	34.243	33.6348	8.3464	4.53478	78.6738
487	HCA7256070	SSVB	temporal	63	female	29.6505	29.4988	12.1932	0.407076	80.1571
488	HCA7256070	SSVB	occipital	63	female	35.5243	35.1277	9.98015	1.48632	79.2188
489	HCA7256070	SSVB	cingulate	63	female	37.7614	37.2131	10.2483	6.28315	81.5674
490	HCD2365454	BASIL	frontal	19	male	39.1577	39.6782	12.4668	0.0244405	85.8055
491	HCD2365454	BASIL	parietal	19	male	38.0653	37.7626	11.2061	0.782175	99.7971
492	HCD2365454	BASIL	temporal	19	male	33.8881	33.7969	12.3983	0.0649852	93.6172
493	HCD2365454	BASIL	occipital	19	male	35.5413	35.2532	11.6436	1.42095	88.8668
494	HCD2365454	BASIL	cingulate	19	male	42.5283	42.6413	10.9348	6.32419	76.2644
495	HCD2365454	SSVB	frontal	19	male	43.4618	43.2876	11.6159	0.110344	103.496
496	HCD2365454	SSVB	parietal	19	male	41.2731	40.9296	12.7858	3.63501	113.199
497	HCD2365454	SSVB	temporal	19	male	34.9077	34.0314	13.8332	1.54481	89.6997
498	HCD2365454	SSVB	occipital	19	male	36.4857	36.1842	13.9863	1.67211	89.3009
499	HCD2365454	SSVB	cingulate	19	male	43.0192	42.9485	12.2924	6.92026	90.7817
500	HCD0664656	BASIL	frontal	10	male	66.1571	66.9067	17.7617	0.0476276	142.759
501	HCD0664656	BASIL	parietal	10	male	63.0561	62.6554	16.7093	7.04094	152.487
502	HCD0664656	BASIL	temporal	10	male	49.9227	48.8359	18.4973	0.080855	140.212
503	HCD0664656	BASIL	occipital	10	male	50.4889	49.5262	14.9602	2.84571	129.963
504	HCD0664656	BASIL	cingulate	10	male	60.9804	60.4979	15.9667	11.082	131.258
505	HCD0664656	SSVB	frontal	10	male	67.3459	67.9253	19.1729	0.332261	163.603
506	HCD0664656	SSVB	parietal	10	male	64.3448	63.5753	17.9393	5.75955	158.001
507	HCD0664656	SSVB	temporal	10	male	50.7388	49.2559	20.8848	0.487357	147.405
508	HCD0664656	SSVB	occipital	10	male	51.3925	50.1895	16.2136	6.27085	133.368
509	HCD0664656	SSVB	cingulate	10	male	61.6507	60.7808	17.7933	6.95492	140.49
510	HCA6869604	BASIL	frontal	75	female	26.4824	26.5528	8.15722	0.0163201	74.4239
511	HCA6869604	BASIL	parietal	75	female	23.6835	23.524	7.30695	0.21768	62.8897
512	HCA6869604	BASIL	temporal	75	female	21.0028	20.7105	9.41923	0.00214603	66.0638
513	HCA6869604	BASIL	occipital	75	female	26.6678	26.171	8.0016	0.562369	75.2222
514	HCA6869604	BASIL	cingulate	75	female	23.7721	23.5805	6.23199	1.73546	54.5222
515	HCA6869604	SSVB	frontal	75	female	28.9827	28.9414	8.18957	1.54136	73.7474
516	HCA6869604	SSVB	parietal	75	female	28.4414	28.0574	7.20906	2.88266	73.5532
517	HCA6869604	SSVB	temporal	75	female	23.4702	23.309	9.47692	0.189702	74.2912
518	HCA6869604	SSVB	occipital	75	female	29.7583	29.4377	8.06405	2.38697	71.2465
519	HCA6869604	SSVB	cingulate	75	female	26.2942	25.8899	6.89973	4.80198	57.8491
520	HCA7950086	BASIL	frontal	55	male	29.0109	29.1295	9.43782	0.00105004	70.3564
521	HCA7950086	BASIL	parietal	55	male	27.0591	26.8121	8.61069	0.196015	74.7177
522	HCA7950086	BASIL	temporal	55	male	26.9391	27.2036	10.8448	0.00146946	78.9795
523	HCA7950086	BASIL	occipital	55	male	29.6978	29.7316	9.99388	0.304882	81.0349
524	HCA7950086	BASIL	cingulate	55	male	31.3206	31.1789	7.4928	4.1857	63.6195
525	HCA7950086	SSVB	frontal	55	male	31.0797	31.1223	10.2994	0.898879	93.2843
526	HCA7950086	SSVB	parietal	55	male	29.3318	28.9557	9.99251	2.00088	76.3923
527	HCA7950086	SSVB	temporal	55	male	34.6217	34.5135	11.4984	1.98747	82.5635
528	HCA7950086	SSVB	occipital	55	male	34.4829	34.2635	10.6073	3.21768	80.6195
529	HCA7950086	SSVB	cingulate	55	male	33.049	32.6705	9.56938	2.52889	82.1591
530	HCA6972899	BASIL	frontal	59	female	26.1221	26.2865	7.32482	0.0572482	60.7657
531	HCA6972899	BASIL	parietal	59	female	26.0641	26.3278	7.10672	0.0196341	69.5825
532	HCA6972899	BASIL	temporal	59	female	24.4943	24.8673	9.75824	0	59.4877
533	HCA6972899	BASIL	occipital	59	female	27.6048	27.9994	9.03861	0.336357	63.2284
534	HCA6972899	BASIL	cingulate	59	female	28.0599	27.7236	7.46981	0.823064	65.4701
535	HCA6972899	SSVB	frontal	59	female	26.4989	26.6004	7.87119	1.43958	63.7806
536	HCA6972899	SSVB	parietal	59	female	28.043	28.0789	7.04676	4.85154	62.7806
537	HCA6972899	SSVB	temporal	59	female	27.3889	27.4089	9.53719	1.02287	64.7005
538	HCA6972899	SSVB	occipital	59	female	30.0165	30.088	8.42294	3.01996	62.2256
539	HCA6972899	SSVB	cingulate	59	female	28.1806	27.9492	8.61189	2.63388	66.2466
540	HCD2586268	BASIL	frontal	10	male	54.9879	55.8461	15.5324	0.506486	113.029
541	HCD2586268	BASIL	parietal	10	male	47.2305	47.2888	12.571	3.57777	99.2396
542	HCD2586268	BASIL	temporal	10	male	40.9105	41.3562	16.0451	0	101.677
543	HCD2586268	BASIL	occipital	10	male	40.8503	41.404	12.1355	0.118488	91.44
544	HCD2586268	BASIL	cingulate	10	male	49.4696	49.6748	13.8575	1.45973	90.5985
545	HCD2586268	SSVB	frontal	10	male	57.1765	57.6111	16.2789	2.4018	126.415
546	HCD2586268	SSVB	parietal	10	male	51.436	51.3825	13.7395	1.49357	106.671
547	HCD2586268	SSVB	temporal	10	male	42.8807	43.0448	17.4757	0.186999	116.566
548	HCD2586268	SSVB	occipital	10	male	44.1975	44.4447	13.9117	2.58047	101.507
549	HCD2586268	SSVB	cingulate	10	male	51.3086	51.5605	15.0747	4.09551	102.717
550	HCD1612238	BASIL	frontal	13	female	49.6387	49.9803	13.7211	0.101941	125.002
551	HCD1612238	BASIL	parietal	13	female	44.6538	43.9328	13.3499	1.56554	105.391
552	HCD1612238	BASIL	temporal	13	female	38.7611	38.9967	15.1069	0.104633	99.7515
553	HCD1612238	BASIL	occipital	13	female	45.5968	45.3565	13.8494	0.574667	108.866
554	HCD1612238	BASIL	cingulate	13	female	50.0892	50.148	12.7314	3.80413	109.344
555	HCD1612238	SSVB	frontal	13	female	50.5432	50.7282	15.3935	1.45885	129.822
556	HCD1612238	SSVB	parietal	13	female	47.407	46.5618	14.8331	2.58787	119.336
557	HCD1612238	SSVB	temporal	13	female	38.1357	38.3107	17.7038	0.0953342	107.524
558	HCD1612238	SSVB	occipital	13	female	49.8416	49.6718	14.9922	3.40206	112.38
559	HCD1612238	SSVB	cingulate	13	female	50.9838	50.4	14.8629	7.11439	113.564
560	HCA6179578	BASIL	frontal	55	female	30.0327	30.2344	8.96321	0.324919	81.1771
561	HCA6179578	BASIL	parietal	55	female	29.2137	28.5406	9.48765	0.887248	88.5553
562	HCA6179578	BASIL	temporal	55	female	28.3113	28.5406	11.3083	0.0037608	86.368
563	HCA6179578	BASIL	occipital	55	female	31.6458	31.0775	11.2945	0.166856	82.3969
564	HCA6179578	BASIL	cingulate	55	female	33.3686	33.2625	9.20295	1.38649	75.9947
565	HCA6179578	SSVB	frontal	55	female	30.4326	30.6107	9.29546	0.374384	82.6019
566	HCA6179578	SSVB	parietal	55	female	31.1234	30.2807	9.54124	1.5793	82.7439
567	HCA6179578	SSVB	temporal	55	female	28.217	28.1693	11.4643	0.352418	79.1025
568	HCA6179578	SSVB	occipital	55	female	34.0696	33.2223	11.1029	0.955434	83.8238
569	HCA6179578	SSVB	cingulate	55	female	34.0355	33.8302	9.61449	2.55107	77.9892
570	HCD1863465	BASIL	frontal	14	male	44.0964	44.1743	12.6805	0.114177	96.7658
571	HCD1863465	BASIL	parietal	14	male	39.3009	38.8697	11.7942	3.38374	97.6733
572	HCD1863465	BASIL	temporal	14	male	35.8257	35.4803	13.9819	0.0263742	104.196
573	HCD1863465	BASIL	occipital	14	male	35.8758	35.3785	11.4926	0.0234205	109.672
574	HCD1863465	BASIL	cingulate	14	male	43.3509	43.5278	11.7176	4.84931	87.6424
575	HCD1863465	SSVB	frontal	14	male	44.4279	44.3912	13.6958	0.913036	102.888
576	HCD1863465	SSVB	parietal	14	male	41.0024	40.3937	12.9273	1.74919	103.182
577	HCD1863465	SSVB	temporal	14	male	36.6182	36.0623	15.3465	0.50467	114.429
578	HCD1863465	SSVB	occipital	14	male	37.9826	37.3459	12.6257	1.49077	99.6706
579	HCD1863465	SSVB	cingulate	14	male	44.4294	44.5318	12.8562	4.88222	97.654
580	HCA7715581	BASIL	frontal	36	female	37.8842	38.0759	10.7235	0.144711	104.807
581	HCA7715581	BASIL	parietal	36	female	34.6684	34.2394	10.3561	0.0572725	104.83
582	HCA7715581	BASIL	temporal	36	female	29.5493	29.7466	11.6208	0.0228021	89.992
583	HCA7715581	BASIL	occipital	36	female	35.9337	35.2736	11.4111	0.452057	93.0076
584	HCA7715581	BASIL	cingulate	36	female	32.3292	32.1929	8.79429	3.45469	111.605
585	HCA7715581	SSVB	frontal	36	female	37.4749	37.6184	11.0544	0.446911	100.406
586	HCA7715581	SSVB	parietal	36	female	36.1389	35.622	10.4739	2.52829	91.6723
587	HCA7715581	SSVB	temporal	36	female	29.996	29.875	12.1848	0.238958	83.3776
588	HCA7715581	SSVB	occipital	36	female	37.8094	37.0568	11.6091	1.48797	92.9345
589	HCA7715581	SSVB	cingulate	36	female	32.9817	32.877	9.26513	1.76161	75.1357
590	HCD0684460	BASIL	frontal	9	female	51.2453	51.9151	13.1849	0.0147984	105.803
591	HCD0684460	BASIL	parietal	9	female	47.0312	46.9841	12.0144	4.94329	108.298
592	HCD0684460	BASIL	temporal	9	female	40.6719	41.1562	14.3669	0.0423444	96.6954
593	HCD0684460	BASIL	occipital	9	female	41.6839	41.485	11.2832	3.38576	92.9783
594	HCD0684460	BASIL	cingulate	9	female	49.5112	49.9608	11.9094	8.47917	87.982
595	HCD0684460	SSVB	frontal	9	female	51.7352	52.1806	13.9175	0.472318	108.853
596	HCD0684460	SSVB	parietal	9	female	47.4577	47.2861	13.0314	6.22381	113.174
597	HCD0684460	SSVB	temporal	9	female	41.2743	41.3153	15.3832	0.386866	98.3057
598	HCD0684460	SSVB	occipital	9	female	41.8452	41.7022	12.4194	3.81374	94.1584
599	HCD0684460	SSVB	cingulate	9	female	49.0453	49.2093	12.8793	6.08724	95.9015
600	HCA9716088	BASIL	frontal	39	male	30.0497	29.9417	10.0526	0.0396427	89.5673
601	HCA9716088	BASIL	parietal	39	male	27.6968	27.1835	10.1133	0.122154	83.3039
602	HCA9716088	BASIL	temporal	39	male	23.471	22.9955	10.9055	0.0338742	82.8761
603	HCA9716088	BASIL	occipital	39	male	27.0317	26.1033	11.593	0.188039	101.234
604	HCA9716088	BASIL	cingulate	39	male	30.6333	29.8446	10.2687	3.17409	106.697
605	HCA9716088	SSVB	frontal	39	male	32.7452	32.5175	10.5169	0.835035	87.2196
606	HCA9716088	SSVB	parietal	39	male	31.3701	30.6152	10.3153	1.29578	89.782
607	HCA9716088	SSVB	temporal	39	male	26.3138	25.8348	12.0158	0.287983	92.4788
608	HCA9716088	SSVB	occipital	39	male	32.6614	31.8345	11.6188	1.67052	84.606
609	HCA9716088	SSVB	cingulate	39	male	32.9072	31.992	11.2439	2.19353	92.5848
610	HCD2155746	BASIL	frontal	8	female	60.0813	60.4744	16.3222	0.0850758	123.411
611	HCD2155746	BASIL	parietal	8	female	54.6075	53.8575	15.6369	4.1005	145.728
612	HCD2155746	BASIL	temporal	8	female	45.9724	45.8082	16.682	0.00769452	127.61
613	HCD2155746	BASIL	occipital	8	female	48.7259	48.4033	13.7975	1.58818	129.844
614	HCD2155746	BASIL	cingulate	8	female	56.1488	56.3546	14.7711	8.47265	113.709
615	HCD2155746	SSVB	frontal	8	female	60.1486	60.3687	17.5088	0.859102	137.011
616	HCD2155746	SSVB	parietal	8	female	57.4489	56.4963	17.0529	3.05046	133.559
617	HCD2155746	SSVB	temporal	8	female	47.8512	47.3847	18.3759	0.13435	136.897
618	HCD2155746	SSVB	occipital	8	female	52.7546	52.2055	15.3205	0.981275	140.936
619	HCD2155746	SSVB	cingulate	8	female	57.0466	56.5114	16.7317	7.17612	129.42
620	HCA7276682	BASIL	frontal	82	female	19.2829	19.0727	8.39938	0.0108738	64.9564
621	HCA7276682	BASIL	parietal	82	female	15.1871	14.3061	8.23679	0.0184423	77.2487
622	HCA7276682	BASIL	temporal	82	female	16.4291	15.8217	8.47548	0	79.6163
623	HCA7276682	BASIL	occipital	82	female	14.8833	13.4043	9.47378	0.0142762	71.4001
624	HCA7276682	BASIL	cingulate	82	female	17.4747	17.2959	6.5987	0.0638811	50.8075
625	HCA7276682	SSVB	frontal	82	female	25.2632	24.862	7.34536	2.16605	62.929
626	HCA7276682	SSVB	parietal	82	female	24.7281	23.6996	7.87065	3.68091	68.4481
627	HCA7276682	SSVB	temporal	82	female	23.9854	23.374	7.1675	3.54823	66.8501
628	HCA7276682	SSVB	occipital	82	female	28.1247	26.6912	9.87229	3.69298	68.4326
629	HCA7276682	SSVB	cingulate	82	female	20.3023	19.7318	6.4735	3.42417	51.1819
630	HCD0848969	BASIL	frontal	11	female	67.1467	68.4809	18.0961	0.160437	136.473
631	HCD0848969	BASIL	parietal	11	female	59.6609	59.5984	15.0233	6.55116	128.848
632	HCD0848969	BASIL	temporal	11	female	52.2689	52.0882	18.7516	0.220366	129.702
633	HCD0848969	BASIL	occipital	11	female	57.4851	56.7019	15.5905	3.38554	154.567
634	HCD0848969	BASIL	cingulate	11	female	61.8592	61.6089	15.9292	4.19853	117.032
635	HCD0848969	SSVB	frontal	11	female	68.2151	69.38	19.809	1.02793	147.656
636	HCD0848969	SSVB	parietal	11	female	60.9206	60.4547	16.2694	8.35902	142.219
637	HCD0848969	SSVB	temporal	11	female	53.0141	52.3018	21.2196	0.523075	128.137
638	HCD0848969	SSVB	occipital	11	female	59.3661	58.3186	17.6455	2.12212	157.397
639	HCD0848969	SSVB	cingulate	11	female	62.504	62.1336	18.0126	8.1193	126.832
640	HCD0534138	BASIL	frontal	8	female	58.2067	57.9144	15.2145	3.00223	127.351
641	HCD0534138	BASIL	parietal	8	female	57.4902	57.1484	15.2783	2.33097	140.219
642	HCD0534138	BASIL	temporal	8	female	47.7576	47.3682	16.5859	0.229903	131.118
643	HCD0534138	BASIL	occipital	8	female	51.1654	50.9116	12.9009	5.92451	133.516
644	HCD0534138	BASIL	cingulate	8	female	56.6937	56.1448	15.7318	12.1869	118.169
645	HCD0534138	SSVB	frontal	8	female	61.1482	60.8027	17.3754	1.5379	145.251
646	HCD0534138	SSVB	parietal	8	female	60.5635	59.8872	16.9014	2.71132	137.97
647	HCD0534138	SSVB	temporal	8	female	49.4964	48.8489	18.8305	0.19654	139.322
648	HCD0534138	SSVB	occipital	8	female	53.6373	53.1523	14.792	0.966482	136.377
649	HCD0534138	SSVB	cingulate	8	female	58.6478	58.0853	17.5777	9.83142	123.597
650	HCD0392649	BASIL	frontal	16	male	27.25	26.9612	8.22748	0.227486	82.5746
651	HCD0392649	BASIL	parietal	16	male	25.8023	25.4855	8.18658	0.96254	71.6185
652	HCD0392649	BASIL	temporal	16	male	21.1389	21.2443	9.89614	0	71.1729
653	HCD0392649	BASIL	occipital	16	male	22.2511	21.6485	8.5822	0.189143	87.5142
654	HCD0392649	BASIL	cingulate	16	male	29.6429	29.5336	8.45566	3.34879	85.6171
655	HCD0392649	SSVB	frontal	16	male	28.0767	27.5032	9.71718	0.37339	81.2973
656	HCD0392649	SSVB	parietal	16	male	26.7938	26.1863	10.4159	0.378388	77.3817
657	HCD0392649	SSVB	temporal	16	male	24.8985	24.4249	10.8179	0.228158	78.1994
658	HCD0392649	SSVB	occipital	16	male	32.7434	30.4495	14.5041	1.59377	88.1013
659	HCD0392649	SSVB	cingulate	16	male	29.3658	29.0607	10.2591	3.56087	75.8272
660	HCA6579089	BASIL	frontal	88	female	34.2514	34.4872	10.746	0.169747	80.5257
661	HCA6579089	BASIL	parietal	88	female	34.1643	33.8528	11.1548	0.883161	106.336
662	HCA6579089	BASIL	temporal	88	female	27.9919	27.7632	13.7594	0.0141253	97.3649
663	HCA6579089	BASIL	occipital	88	female	38.58	38.557	11.9386	1.89573	95.4006
664	HCA6579089	BASIL	cingulate	88	female	36.3581	36.4959	10.6522	3.16608	80.835
665	HCA6579089	SSVB	frontal	88	female	35.5557	35.6621	10.9057	0.312634	89.9085
666	HCA6579089	SSVB	parietal	88	female	38.5541	37.7523	11.1286	3.29592	101.48
667	HCA6579089	SSVB	temporal	88	female	30.4632	29.9201	14.1221	1.34025	93.5222
668	HCA6579089	SSVB	occipital	88	female	43.0677	43.0636	12.0986	4.85363	109.554
669	HCA6579089	SSVB	cingulate	88	female	39.0363	38.9427	12.2147	3.59651	82.095
670	HCD0123925	BASIL	frontal	13	female	43.97	44.2925	12.81	0.142813	114.242
671	HCD0123925	BASIL	parietal	13	female	38.2036	37.9745	10.9368	1.3311	96.338
672	HCD0123925	BASIL	temporal	13	female	34.5484	34.6714	13.6355	0.0996728	96.371
673	HCD0123925	BASIL	occipital	13	female	38.5985	38.2171	11.2351	0.189871	98.2034
674	HCD0123925	BASIL	cingulate	13	female	42.1678	42.4864	10.9817	6.36592	95.8998
675	HCD0123925	SSVB	frontal	13	female	45.3721	45.7151	13.8227	0.622419	105.65
676	HCD0123925	SSVB	parietal	13	female	40.4342	39.7833	11.3914	3.75852	97.4995
677	HCD0123925	SSVB	temporal	13	female	36.9261	36.6653	14.8137	0.758817	113.312
678	HCD0123925	SSVB	occipital	13	female	41.1744	40.3433	11.7977	2.32602	105.888
679	HCD0123925	SSVB	cingulate	13	female	43.8594	43.9181	12.4188	5.28123	107.926
680	HCA8618992	BASIL	frontal	78	male	26.3283	25.9977	8.78073	0.0359318	78.0096
681	HCA8618992	BASIL	parietal	78	male	24.7071	24.4803	7.8362	0.3833	65.6469
682	HCA8618992	BASIL	temporal	78	male	22.1574	21.6853	8.65358	0.083726	79.5641
683	HCA8618992	BASIL	occipital	78	male	23.4516	23.067	7.73406	1.41389	64.5656
684	HCA8618992	BASIL	cingulate	78	male	29.0071	28.3472	8.3904	2.5747	66.7263
685	HCA8618992	SSVB	frontal	78	male	28.0784	27.9081	8.52365	1.66321	74.292
686	HCA8618992	SSVB	parietal	78	male	30.8078	30.4104	7.70452	3.27032	71.5525
687	HCA8618992	SSVB	temporal	78	male	23.9344	23.542	9.38116	0.767935	71.8196
688	HCA8618992	SSVB	occipital	78	male	27.2302	27.1895	8.04232	1.6217	69.8198
689	HCA8618992	SSVB	cingulate	78	male	29.4954	28.9655	8.53856	6.53466	68.1253
690	HCA8826090	BASIL	frontal	69	female	35.4721	35.3596	9.16309	0.561913	81.7458
691	HCA8826090	BASIL	parietal	69	female	39.151	38.4287	10.5209	3.39614	95.691
692	HCA8826090	BASIL	temporal	69	female	34.5996	34.4072	11.7294	0.300761	83.9485
693	HCA8826090	BASIL	occipital	69	female	45.7085	44.9386	11.0766	4.79074	115.618
694	HCA8826090	BASIL	cingulate	69	female	38.0214	36.8515	11.1876	7.76241	82.7507
695	HCA8826090	SSVB	frontal	69	female	35.5174	35.3278	10.0825	0.769996	85.6602
696	HCA8826090	SSVB	parietal	69	female	40.875	40.2754	10.8091	5.42357	94.0249
697	HCA8826090	SSVB	temporal	69	female	34.0397	33.9058	13.2151	1.19411	94.7689
698	HCA8826090	SSVB	occipital	69	female	47.2456	46.6412	11.5732	5.25145	111.176
699	HCA8826090	SSVB	cingulate	69	female	38.7173	37.4706	12.2848	5.9287	90.302
700	HCA7056264	BASIL	frontal	53	female	37.6918	37.5187	11.1703	0.0561532	98.696
701	HCA7056264	BASIL	parietal	53	female	37.9207	37.5482	10.2357	1.40173	97.4813
702	HCA7056264	BASIL	temporal	53	female	32.845	32.1227	13.7377	0.244472	102.287
703	HCA7056264	BASIL	occipital	53	female	39.3183	38.8646	11.4819	0.956837	115.459
704	HCA7056264	BASIL	cingulate	53	female	39.3598	39.2853	9.45567	9.40013	80.0307
705	HCA7056264	SSVB	frontal	53	female	36.9788	36.8137	10.805	0.330615	91.7156
706	HCA7056264	SSVB	parietal	53	female	39.9476	39.3023	10.6093	4.12971	95.7567
707	HCA7056264	SSVB	temporal	53	female	33.8028	32.9665	14.039	0.16986	101.151
708	HCA7056264	SSVB	occipital	53	female	41.2056	40.8191	11.9111	1.28815	98.6397
709	HCA7056264	SSVB	cingulate	53	female	39.2954	39.062	9.75011	5.56404	80.8357
710	HCD2643456	BASIL	frontal	11	male	62.1403	62.8114	16.977	0.199508	162.711
711	HCD2643456	BASIL	parietal	11	male	57.8239	57.6397	15.2776	5.82687	127.165
712	HCD2643456	BASIL	temporal	11	male	43.107	43.1253	16.1683	0.0643295	139.023
713	HCD2643456	BASIL	occipital	11	male	39.7992	38.768	13.1585	2.11529	115.278
714	HCD2643456	BASIL	cingulate	11	male	57.2034	57.3054	14.7036	11.8295	113.671
715	HCD2643456	SSVB	frontal	11	male	61.0871	62.3723	20.2134	0.0507588	151.29
716	HCD2643456	SSVB	parietal	11	male	62.0487	61.5422	16.6255	0.395659	144.65
717	HCD2643456	SSVB	temporal	11	male	45.0521	44.5798	18.2782	0.844932	121.076
718	HCD2643456	SSVB	occipital	11	male	48.2083	47.1419	15.964	2.07314	133.872
719	HCD2643456	SSVB	cingulate	11	male	57.1428	56.3905	17.1598	3.98019	128.601
720	HCD0294245	BASIL	frontal	16	female	45.7747	45.6687	13.7875	0.071517	104.725
721	HCD0294245	BASIL	parietal	16	female	45.0985	44.9311	12.9828	2.19193	111.456
722	HCD0294245	BASIL	temporal	16	female	36.2834	36.0627	15.4857	0.153417	108.858
723	HCD0294245	BASIL	occipital	16	female	43.0804	43.3603	13.0208	0.858368	115.012
724	HCD0294245	BASIL	cingulate	16	female	46.0005	45.8952	12.7475	5.91541	91.989
725	HCD0294245	SSVB	frontal	16	female	47.5739	47.3745	14.3773	1.69519	122.239
726	HCD0294245	SSVB	parietal	16	female	46.8261	46.3587	13.7962	4.09323	115.373
727	HCD0294245	SSVB	temporal	16	female	37.4994	36.6599	16.7419	0.460886	121.46
728	HCD0294245	SSVB	occipital	16	female	45.077	44.9921	13.8566	1.93739	113.953
729	HCD0294245	SSVB	cingulate	16	female	46.8751	46.5257	14.7501	4.39787	100.228
730	HCA6937998	BASIL	frontal	63	female	33.1216	32.9762	9.44533	0.134564	80.8521
731	HCA6937998	BASIL	parietal	63	female	31.7682	31.3747	9.44776	0.974295	102.454
732	HCA6937998	BASIL	temporal	63	female	28.2169	28.0705	11.3891	0.00524453	102.945
733	HCA6937998	BASIL	occipital	63	female	33.1178	32.4099	10.6042	1.93446	83.0651
734	HCA6937998	BASIL	cingulate	63	female	31.9114	31.8041	8.47143	4.73292	68.0039
735	HCA6937998	SSVB	frontal	63	female	32.9854	32.8394	10.1924	0.31251	91.6786
736	HCA6937998	SSVB	parietal	63	female	33.8824	33.3633	9.89041	2.00856	85.1736
737	HCA6937998	SSVB	temporal	63	female	27.1945	26.8505	12.9565	0.138905	86.3248
738	HCA6937998	SSVB	occipital	63	female	35.0388	34.4346	10.942	3.74851	91.3309
739	HCA6937998	SSVB	cingulate	63	female	32.7379	32.3601	9.48693	3.39024	74.3736
740	HCD1870159	BASIL	frontal	10	male	51.8035	52.0642	13.7277	0.381839	120.2
741	HCD1870159	BASIL	parietal	10	male	48.0445	47.6955	12.9839	3.53889	116.33
742	HCD1870159	BASIL	temporal	10	male	39.7994	39.5317	13.2977	0.133071	89.7147
743	HCD1870159	BASIL	occipital	10	male	39.8768	38.7145	13.376	0.191162	126.84
744	HCD1870159	BASIL	cingulate	10	male	45.3699	45.362	12.1926	7.16973	96.2454
745	HCD1870159	SSVB	frontal	10	male	51.4315	51.5096	14.0054	1.98736	112.302
746	HCD1870159	SSVB	parietal	10	male	48.4494	47.5915	13.8281	4.6509	121.657
747	HCD1870159	SSVB	temporal	10	male	41.0998	40.4323	14.5451	0.449978	120.755
748	HCD1870159	SSVB	occipital	10	male	41.5194	40.0501	14.135	2.18319	129.016
749	HCD1870159	SSVB	cingulate	10	male	45.4924	45.3294	12.9498	7.07249	96.1503
750	HCA8913388	BASIL	frontal	47	male	26.6422	26.5461	8.82464	0.00779625	70.1592
751	HCA8913388	BASIL	parietal	47	male	28.0927	27.2986	9.36652	0.683534	82.5562
752	HCA8913388	BASIL	temporal	47	male	25.2113	24.6666	10.7458	0.033615	98.8647
753	HCA8913388	BASIL	occipital	47	male	28.7582	28.1283	9.57787	0.482158	75.6357
754	HCA8913388	BASIL	cingulate	47	male	30.617	30.4706	8.48605	3.72507	64.7369
755	HCA8913388	SSVB	frontal	47	male	27.7465	27.509	9.4019	0.188036	82.3323
756	HCA8913388	SSVB	parietal	47	male	30.1826	29.2061	9.69285	2.60784	79.8101
757	HCA8913388	SSVB	temporal	47	male	26.9387	26.2672	11.5509	0.176617	86.7245
758	HCA8913388	SSVB	occipital	47	male	31.5628	30.8781	9.85467	4.07013	82.904
759	HCA8913388	SSVB	cingulate	47	male	31.486	31.3459	9.51518	4.78577	66.5597
760	HCA9575298	BASIL	frontal	78	male	26.9765	26.7535	11.2076	0.00645586	87.2629
761	HCA9575298	BASIL	parietal	78	male	24.169	23.8023	11.0109	0.0693454	78.5031
762	HCA9575298	BASIL	temporal	78	male	22.3961	22.1088	11.0588	0	100.176
763	HCA9575298	BASIL	occipital	78	male	28.5954	27.9369	10.5696	0.567028	85.3763
764	HCA9575298	BASIL	cingulate	78	male	29.1709	28.5768	9.54011	0.191484	66.0417
765	HCA9575298	SSVB	frontal	78	male	31.785	31.5169	10.2216	0.669517	87.6503
766	HCA9575298	SSVB	parietal	78	male	31.0147	30.5525	9.77275	2.25883	77.1897
767	HCA9575298	SSVB	temporal	78	male	27.8978	26.8273	10.4338	0.850466	86.1588
768	HCA9575298	SSVB	occipital	78	male	37.0458	36.0078	10.4059	6.28899	84.4332
769	HCA9575298	SSVB	cingulate	78	male	30.7675	30.0989	9.92406	2.42774	70.8942
770	HCD2957277	BASIL	frontal	17	female	53.116	53.7268	14.1147	0.10105	113.664
771	HCD2957277	BASIL	parietal	17	female	49.1713	49.0562	11.9379	7.66447	116.047
772	HCD2957277	BASIL	temporal	17	female	42.3757	42.316	14.7204	0.121248	119.993
773	HCD2957277	BASIL	occipital	17	female	48.3277	47.7	13.421	1.82737	118.615
774	HCD2957277	BASIL	cingulate	17	female	53.7646	54.2968	13.9212	6.1987	104.139
775	HCD2957277	SSVB	frontal	17	female	53.9132	54.668	15.8872	0.326074	120.874
776	HCD2957277	SSVB	parietal	17	female	51.4712	51.185	13.2116	4.82553	116.518
777	HCD2957277	SSVB	temporal	17	female	43.723	43.4058	16.9306	0.58077	116.194
778	HCD2957277	SSVB	occipital	17	female	50.8198	50.1653	14.4726	3.68445	120.535
779	HCD2957277	SSVB	cingulate	17	female	54.8449	55.1558	15.8348	6.31817	106.699
780	HCD2662763	BASIL	frontal	9	female	52.7566	52.6919	15.4032	0.818536	115.285
781	HCD2662763	BASIL	parietal	9	female	52.7286	52.9161	14.1165	4.25486	109.983
782	HCD2662763	BASIL	temporal	9	female	42.874	42.7507	19.04	0	119.52
783	HCD2662763	BASIL	occipital	9	female	49.3339	49.002	14.9899	1.72041	105.593
784	HCD2662763	BASIL	cingulate	9	female	54.2536	54.5631	14.8187	4.8281	104.669
785	HCD2662763	SSVB	frontal	9	female	53.9255	53.8983	16.9564	1.03413	117.442
786	HCD2662763	SSVB	parietal	9	female	55.1476	55.2362	15.7773	6.20505	120.608
787	HCD2662763	SSVB	temporal	9	female	43.489	42.664	21.0055	0.305239	135.331
788	HCD2662763	SSVB	occipital	9	female	51.6253	50.9601	16.4973	1.28386	115.903
789	HCD2662763	SSVB	cingulate	9	female	55.1875	55.3669	16.2211	3.89855	120.808
790	HCD1445245	BASIL	frontal	15	male	37.6338	37.9623	10.2874	0.0748205	84.3577
791	HCD1445245	BASIL	parietal	15	male	31.5139	31.4159	8.58611	0.860753	81.6278
792	HCD1445245	BASIL	temporal	15	male	28.9774	28.8517	10.2875	0.224932	79.3588
793	HCD1445245	BASIL	occipital	15	male	30.7016	29.5168	9.90954	2.44312	83.0431
794	HCD1445245	BASIL	cingulate	15	male	33.6714	33.6748	8.81253	2.2387	81.1907
795	HCD1445245	SSVB	frontal	15	male	39.2098	39.4279	11.2856	0.368608	95.8386
796	HCD1445245	SSVB	parietal	15	male	33.1576	32.842	9.45308	1.65794	79.6631
797	HCD1445245	SSVB	temporal	15	male	30.6511	29.9729	11.5624	0.530219	85.6719
798	HCD1445245	SSVB	occipital	15	male	32.1035	30.6995	11.1763	2.32558	98.5336
799	HCD1445245	SSVB	cingulate	15	male	34.5783	34.559	9.92693	3.37732	76.5305
800	HCD2073340	BASIL	frontal	10	male	60.4959	61.2578	15.5144	0.0103221	176.687
801	HCD2073340	BASIL	parietal	10	male	58.9112	59.0447	13.2869	8.72058	137.59
802	HCD2073340	BASIL	temporal	10	male	47.2952	47.0575	16.439	0.212449	130.749
803	HCD2073340	BASIL	occipital	10	male	48.1496	48.0808	14.1939	1.73458	117.017
804	HCD2073340	BASIL	cingulate	10	male	56.2442	56.7741	12.4768	7.70224	104.621
805	HCD2073340	SSVB	frontal	10	male	60.1018	60.5262	15.0773	2.77684	135.564
806	HCD2073340	SSVB	parietal	10	male	59.7875	59.7388	13.9544	9.42172	131.489
807	HCD2073340	SSVB	temporal	10	male	47.442	46.9944	17.273	0.663258	126.647
808	HCD2073340	SSVB	occipital	10	male	49.7632	49.7519	15.004	5.01851	118.998
809	HCD2073340	SSVB	cingulate	10	male	55.6783	56.025	13.3282	7.19814	106.561
810	HCD1389665	BASIL	frontal	8	male	63.9612	64.132	20.3859	0.649591	161.109
811	HCD1389665	BASIL	parietal	8	male	61.4919	61.2808	17.5036	3.33174	175.529
812	HCD1389665	BASIL	temporal	8	male	50.3018	50.0814	18.3172	0	112.226
813	HCD1389665	BASIL	occipital	8	male	50.5391	50.8567	16.2301	0.847735	114.676
814	HCD1389665	BASIL	cingulate	8	male	61.0468	60.099	18.7719	8.15633	124.749
815	HCD1389665	SSVB	frontal	8	male	65.9793	65.8491	20.9441	3.60408	148.945
816	HCD1389665	SSVB	parietal	8	male	63.4485	62.8957	18.1892	4.32395	143.614
817	HCD1389665	SSVB	temporal	8	male	52.342	51.575	19.4584	2.18202	141.422
818	HCD1389665	SSVB	occipital	8	male	51.9831	52.2372	16.5169	0.689073	121.704
819	HCD1389665	SSVB	cingulate	8	male	61.4744	60.6571	19.7917	7.80003	130.757
820	HCD1854767	BASIL	frontal	21	male	22.8615	22.8461	9.28828	0.0058393	89.9104
821	HCD1854767	BASIL	parietal	21	male	21.7159	21.0064	9.84792	0.028274	90.3761
822	HCD1854767	BASIL	temporal	21	male	19.2346	18.3144	10.4234	0.0494507	84.9562
823	HCD1854767	BASIL	occipital	21	male	18.3087	17.7013	9.17769	0.00624877	67.1333
824	HCD1854767	BASIL	cingulate	21	male	23.8735	23.5582	8.31801	0.922672	74.3829
825	HCD1854767	SSVB	frontal	21	male	24.9057	24.88	9.3668	0.686244	71.1095
826	HCD1854767	SSVB	parietal	21	male	27.3283	26.7275	9.3685	1.15599	76.8245
827	HCD1854767	SSVB	temporal	21	male	21.646	20.8547	10.595	0.394861	71.4725
828	HCD1854767	SSVB	occipital	21	male	23.0244	22.4359	9.17413	1.22111	66.266
829	HCD1854767	SSVB	cingulate	21	male	26.5035	25.9789	8.78301	3.01022	64.0262
830	HCD1111822	BASIL	frontal	15	female	48.5325	48.906	12.7439	0.140839	100.919
831	HCD1111822	BASIL	parietal	15	female	44.9989	44.7783	11.4967	3.32816	105.223
832	HCD1111822	BASIL	temporal	15	female	39.8139	39.4209	13.404	0.0316158	98.8143
833	HCD1111822	BASIL	occipital	15	female	45.5916	45.8478	12.7512	1.25846	113.006
834	HCD1111822	BASIL	cingulate	15	female	46.8352	47.2989	10.6077	9.45502	85.1053
835	HCD1111822	SSVB	frontal	15	female	49.8954	50.167	13.9008	0.233967	105.568
836	HCD1111822	SSVB	parietal	15	female	46.4111	45.8668	12.6595	3.90645	110.971
837	HCD1111822	SSVB	temporal	15	female	40.8091	40.1572	15.1788	0.334072	110.066
838	HCD1111822	SSVB	occipital	15	female	46.5589	46.4782	13.9712	3.41224	106.396
839	HCD1111822	SSVB	cingulate	15	female	47.8109	48.0557	11.9143	5.64384	104.941
840	HCD2112829	BASIL	frontal	19	female	45.7653	45.9372	12.7298	0.0673351	97.7197
841	HCD2112829	BASIL	parietal	19	female	39.9307	39.7473	9.9724	1.75615	87.1791
842	HCD2112829	BASIL	temporal	19	female	34.0303	33.8689	13.5582	0.0407931	90.6888
843	HCD2112829	BASIL	occipital	19	female	37.9187	37.4416	10.8597	1.25278	97.7437
844	HCD2112829	BASIL	cingulate	19	female	42.4726	42.3157	11.8145	7.99689	89.2948
845	HCD2112829	SSVB	frontal	19	female	46.263	46.5589	13.5274	0.829949	101.693
846	HCD2112829	SSVB	parietal	19	female	42.853	42.3653	11.6056	1.74602	108.091
847	HCD2112829	SSVB	temporal	19	female	35.0287	34.6213	14.7927	0.494913	98.1216
848	HCD2112829	SSVB	occipital	19	female	40.4262	40.0131	11.844	1.88111	100.598
849	HCD2112829	SSVB	cingulate	19	female	44.15	43.8877	13.3055	7.2037	113.671
850	HCD0808654	BASIL	frontal	10	female	52.6598	53.4851	13.8626	0.103813	107.194
851	HCD0808654	BASIL	parietal	10	female	51.7559	51.4851	12.6341	8.3167	128.624
852	HCD0808654	BASIL	temporal	10	female	43.7075	43.691	14.1873	0.112702	108.073
853	HCD0808654	BASIL	occipital	10	female	47.5027	47.0488	13.0418	4.95217	118.834
854	HCD0808654	BASIL	cingulate	10	female	51.3346	51.6355	13.3563	9.26279	104.045
855	HCD0808654	SSVB	frontal	10	female	53.2031	53.8658	14.8705	0.785744	117.063
856	HCD0808654	SSVB	parietal	10	female	52.1984	51.7379	13.6279	3.3945	114.625
857	HCD0808654	SSVB	temporal	10	female	43.9135	43.7702	15.7662	0.308936	112.646
858	HCD0808654	SSVB	occipital	10	female	47.696	47.0183	14.2489	2.02421	134.511
859	HCD0808654	SSVB	cingulate	10	female	51.6977	51.8622	14.6886	4.2782	104.654
860	HCD0977576	BASIL	frontal	13	female	55.1016	54.1918	20.8852	0.348127	136.37
861	HCD0977576	BASIL	parietal	13	female	35.9875	35.0372	16.153	0.019531	115.267
862	HCD0977576	BASIL	temporal	13	female	38.6853	37.8575	17.8017	0.125724	111.486
863	HCD0977576	BASIL	occipital	13	female	41.5841	37.1562	23.4288	0.0756183	107.335
864	HCD0977576	BASIL	cingulate	13	female	49.7536	49.0319	19.0163	4.25582	121.401
865	HCD0977576	SSVB	frontal	13	female	67.9151	66.5439	25.4351	0.762397	149.804
866	HCD0977576	SSVB	parietal	13	female	34.3595	33.0554	17.2737	0.390639	122.137
867	HCD0977576	SSVB	temporal	13	female	48.4042	41.9745	32.1916	0.507133	166.298
868	HCD0977576	SSVB	occipital	13	female	41.3316	34.1249	29.4137	0.615205	138.498
869	HCD0977576	SSVB	cingulate	13	female	51.1136	51.9901	20.2737	1.22868	122.666
870	HCD1647863	BASIL	frontal	11	female	46.0122	46.1164	12.5177	0.605248	118.157
871	HCD1647863	BASIL	parietal	11	female	40.8481	40.7552	11.9986	1.79427	110.542
872	HCD1647863	BASIL	temporal	11	female	36.2347	35.6701	13.3702	0.0784236	98.4459
873	HCD1647863	BASIL	occipital	11	female	37.6519	37.3782	10.6418	3.32638	92.6562
874	HCD1647863	BASIL	cingulate	11	female	43.8361	43.9572	11.15	8.98288	91.0109
875	HCD1647863	SSVB	frontal	11	female	45.7939	45.645	12.869	1.80049	99.8872
876	HCD1647863	SSVB	parietal	11	female	43.3112	43.0547	13.3361	3.60196	105.49
877	HCD1647863	SSVB	temporal	11	female	36.0687	35.437	14.829	0.216709	100.94
878	HCD1647863	SSVB	occipital	11	female	39.7073	39.2508	11.7059	4.8047	95.8492
879	HCD1647863	SSVB	cingulate	11	female	44.7736	44.5137	12.5837	6.33569	89.8442
880	HCD1790262	BASIL	frontal	10	male	71.0063	69.269	26.5704	0	188.055
881	HCD1790262	BASIL	parietal	10	male	47.9793	47.8033	19.0415	0	115.199
882	HCD1790262	BASIL	temporal	10	male	46.6937	43.6782	26.5776	0	155.755
883	HCD1790262	BASIL	occipital	10	male	29.6419	27.6144	15.7036	0.0122262	99.4306
884	HCD1790262	BASIL	cingulate	10	male	67.3476	67.899	22.8406	1.30507	155.97
885	HCD1790262	SSVB	frontal	10	male	73.6484	70.4682	28.9005	3.56398	185.159
886	HCD1790262	SSVB	parietal	10	male	47.8471	47.984	21.4414	0.432453	120.112
887	HCD1790262	SSVB	temporal	10	male	52.6931	46.4198	32.6444	0.492839	175.729
888	HCD1790262	SSVB	occipital	10	male	24.026	20.4726	17.8032	0.20285	103.478
889	HCD1790262	SSVB	cingulate	10	male	66.788	68.0885	22.3989	3.17112	145.544
890	HCA9655599	BASIL	frontal	88	female	40.3633	40.623	12.0747	0.0406111	102.071
891	HCA9655599	BASIL	parietal	88	female	35.0116	34.9629	11.73	0.526247	129.9
892	HCA9655599	BASIL	temporal	88	female	30.271	30.2903	13.7398	0.119883	107.878
893	HCA9655599	BASIL	occipital	88	female	39.1452	38.1224	13.0513	0.150643	127.41
894	HCA9655599	BASIL	cingulate	88	female	39.7441	39.576	10.3497	6.21298	85.0275
895	HCA9655599	SSVB	frontal	88	female	44.9081	44.6542	12.504	1.51294	106.678
896	HCA9655599	SSVB	parietal	88	female	41.0077	40.3239	12.0742	2.77028	130.251
897	HCA9655599	SSVB	temporal	88	female	36.2508	35.9867	14.0619	0.808885	107.343
898	HCA9655599	SSVB	occipital	88	female	44.1154	43.1154	14.4889	1.0668	127.248
899	HCA9655599	SSVB	cingulate	88	female	42.2231	42.1643	11.7551	7.27872	93.5591
