# Supplementary material for: Stochastic variational inference improves quantification of multiple timepoint arterial spin labelling perfusion MRI
Source: Front Neurosci. 2025 Feb 4;19:1536752. doi: 10.3389/fnins.2025.1536752 (PMC11832661; doi:10.3389/fnins.2025.1536752)
Supplement: Supplementary file 3 [file Data_Sheet_3.xlsx]

## Sheet: Sheet1
	Sequence	Method	Noise SD	True ATT (s)	Parameter	value
0	Grey Paper	BASIL	1	0.5	CBF	6.00347
1	Grey Paper	BASIL	1	0.5	ATT	0.510818
2	Grey Paper	WD	1	0.5	CBF	7.30317
3	Grey Paper	WD	1	0.5	ATT	1.04442
4	Grey Paper	NLLS	1	0.5	CBF	5.99461
5	Grey Paper	NLLS	1	0.5	ATT	0.498962
6	Grey Paper	SSVB	1	0.5	CBF	5.97459
7	Grey Paper	SSVB	1	0.5	ATT	0.492515
8	Grey Paper	BASIL	2	0.5	CBF	6.06024
9	Grey Paper	BASIL	2	0.5	ATT	0.559165
10	Grey Paper	WD	2	0.5	CBF	7.38319
11	Grey Paper	WD	2	0.5	ATT	1.0529
12	Grey Paper	NLLS	2	0.5	CBF	6.01247
13	Grey Paper	NLLS	2	0.5	ATT	0.484651
14	Grey Paper	SSVB	2	0.5	CBF	5.98951
15	Grey Paper	SSVB	2	0.5	ATT	0.438192
16	Grey Paper	BASIL	3	0.5	CBF	6.28998
17	Grey Paper	BASIL	3	0.5	ATT	0.647953
18	Grey Paper	WD	3	0.5	CBF	7.55771
19	Grey Paper	WD	3	0.5	ATT	1.06307
20	Grey Paper	NLLS	3	0.5	CBF	6.21815
21	Grey Paper	NLLS	3	0.5	ATT	0.524115
22	Grey Paper	SSVB	3	0.5	CBF	6.12729
23	Grey Paper	SSVB	3	0.5	ATT	0.464139
24	Grey Paper	BASIL	4	0.5	CBF	6.18063
25	Grey Paper	BASIL	4	0.5	ATT	0.657807
26	Grey Paper	WD	4	0.5	CBF	7.34756
27	Grey Paper	WD	4	0.5	ATT	1.04347
28	Grey Paper	NLLS	4	0.5	CBF	6.04935
29	Grey Paper	NLLS	4	0.5	ATT	0.455654
30	Grey Paper	SSVB	4	0.5	CBF	5.91689
31	Grey Paper	SSVB	4	0.5	ATT	0.359184
32	Grey Paper	BASIL	1	1	CBF	6.01985
33	Grey Paper	BASIL	1	1	ATT	1.00541
34	Grey Paper	WD	1	1	CBF	6.82287
35	Grey Paper	WD	1	1	ATT	1.18484
36	Grey Paper	NLLS	1	1	CBF	5.80966
37	Grey Paper	NLLS	1	1	ATT	0.937468
38	Grey Paper	SSVB	1	1	CBF	5.9437
39	Grey Paper	SSVB	1	1	ATT	0.989738
40	Grey Paper	BASIL	2	1	CBF	5.94522
41	Grey Paper	BASIL	2	1	ATT	0.9814
42	Grey Paper	WD	2	1	CBF	6.79708
43	Grey Paper	WD	2	1	ATT	1.17528
44	Grey Paper	NLLS	2	1	CBF	5.63686
45	Grey Paper	NLLS	2	1	ATT	0.851112
46	Grey Paper	SSVB	2	1	CBF	5.81447
47	Grey Paper	SSVB	2	1	ATT	0.968193
48	Grey Paper	BASIL	3	1	CBF	5.89084
49	Grey Paper	BASIL	3	1	ATT	0.946915
50	Grey Paper	WD	3	1	CBF	6.79239
51	Grey Paper	WD	3	1	ATT	1.16125
52	Grey Paper	NLLS	3	1	CBF	5.80724
53	Grey Paper	NLLS	3	1	ATT	0.83847
54	Grey Paper	SSVB	3	1	CBF	5.57301
55	Grey Paper	SSVB	3	1	ATT	0.885683
56	Grey Paper	BASIL	4	1	CBF	6.15827
57	Grey Paper	BASIL	4	1	ATT	1.0628
58	Grey Paper	WD	4	1	CBF	6.8163
59	Grey Paper	WD	4	1	ATT	1.17324
60	Grey Paper	NLLS	4	1	CBF	6.05331
61	Grey Paper	NLLS	4	1	ATT	0.913996
62	Grey Paper	SSVB	4	1	CBF	6.17675
63	Grey Paper	SSVB	4	1	ATT	1.06719
64	Grey Paper	BASIL	1	1.5	CBF	6.00218
65	Grey Paper	BASIL	1	1.5	ATT	1.49246
66	Grey Paper	WD	1	1.5	CBF	5.74235
67	Grey Paper	WD	1	1.5	ATT	1.42197
68	Grey Paper	NLLS	1	1.5	CBF	5.96174
69	Grey Paper	NLLS	1	1.5	ATT	1.47855
70	Grey Paper	SSVB	1	1.5	CBF	5.98159
71	Grey Paper	SSVB	1	1.5	ATT	1.498
72	Grey Paper	BASIL	2	1.5	CBF	6.06927
73	Grey Paper	BASIL	2	1.5	ATT	1.52056
74	Grey Paper	WD	2	1.5	CBF	5.77531
75	Grey Paper	WD	2	1.5	ATT	1.43403
76	Grey Paper	NLLS	2	1.5	CBF	5.81538
77	Grey Paper	NLLS	2	1.5	ATT	1.426
78	Grey Paper	SSVB	2	1.5	CBF	6.05663
79	Grey Paper	SSVB	2	1.5	ATT	1.52671
80	Grey Paper	BASIL	3	1.5	CBF	5.93664
81	Grey Paper	BASIL	3	1.5	ATT	1.50276
82	Grey Paper	WD	3	1.5	CBF	5.7127
83	Grey Paper	WD	3	1.5	ATT	1.42348
84	Grey Paper	NLLS	3	1.5	CBF	5.52523
85	Grey Paper	NLLS	3	1.5	ATT	1.29396
86	Grey Paper	SSVB	3	1.5	CBF	6.0191
87	Grey Paper	SSVB	3	1.5	ATT	1.53931
88	Grey Paper	BASIL	4	1.5	CBF	5.81688
89	Grey Paper	BASIL	4	1.5	ATT	1.4964
90	Grey Paper	WD	4	1.5	CBF	5.6448
91	Grey Paper	WD	4	1.5	ATT	1.41105
92	Grey Paper	NLLS	4	1.5	CBF	5.32685
93	Grey Paper	NLLS	4	1.5	ATT	1.14291
94	Grey Paper	SSVB	4	1.5	CBF	5.72994
95	Grey Paper	SSVB	4	1.5	ATT	1.50623
96	Grey Paper	BASIL	1	2	CBF	5.93519
97	Grey Paper	BASIL	1	2	ATT	2.00724
98	Grey Paper	WD	1	2	CBF	5.03875
99	Grey Paper	WD	1	2	ATT	1.76143
100	Grey Paper	NLLS	1	2	CBF	5.94752
101	Grey Paper	NLLS	1	2	ATT	2.00727
102	Grey Paper	SSVB	1	2	CBF	5.93611
103	Grey Paper	SSVB	1	2	ATT	2.0113
104	Grey Paper	BASIL	2	2	CBF	6.06167
105	Grey Paper	BASIL	2	2	ATT	1.9891
106	Grey Paper	WD	2	2	CBF	5.22574
107	Grey Paper	WD	2	2	ATT	1.75362
108	Grey Paper	NLLS	2	2	CBF	6.01872
109	Grey Paper	NLLS	2	2	ATT	1.94577
110	Grey Paper	SSVB	2	2	CBF	6.10795
111	Grey Paper	SSVB	2	2	ATT	2.01291
112	Grey Paper	BASIL	3	2	CBF	5.74025
113	Grey Paper	BASIL	3	2	ATT	1.93206
114	Grey Paper	WD	3	2	CBF	5.1933
115	Grey Paper	WD	3	2	ATT	1.73604
116	Grey Paper	NLLS	3	2	CBF	5.66839
117	Grey Paper	NLLS	3	2	ATT	1.76197
118	Grey Paper	SSVB	3	2	CBF	5.94328
119	Grey Paper	SSVB	3	2	ATT	2.00217
120	Grey Paper	BASIL	4	2	CBF	5.73527
121	Grey Paper	BASIL	4	2	ATT	1.90688
122	Grey Paper	WD	4	2	CBF	5.83228
123	Grey Paper	WD	4	2	ATT	2.12814
124	Grey Paper	NLLS	4	2	CBF	7.051
125	Grey Paper	NLLS	4	2	ATT	2.61467
126	Grey Paper	SSVB	4	2	CBF	6.05292
127	Grey Paper	SSVB	4	2	ATT	2.01673
128	Grey Paper	BASIL	1	2.5	CBF	5.91737
129	Grey Paper	BASIL	1	2.5	ATT	2.48367
130	Grey Paper	WD	1	2.5	CBF	4.84804
131	Grey Paper	WD	1	2.5	ATT	2.15887
132	Grey Paper	NLLS	1	2.5	CBF	6.8029
133	Grey Paper	NLLS	1	2.5	ATT	3.56815
134	Grey Paper	SSVB	1	2.5	CBF	5.96167
135	Grey Paper	SSVB	1	2.5	ATT	2.50224
136	Grey Paper	BASIL	2	2.5	CBF	5.61028
137	Grey Paper	BASIL	2	2.5	ATT	2.40676
138	Grey Paper	WD	2	2.5	CBF	4.85903
139	Grey Paper	WD	2	2.5	ATT	2.14549
140	Grey Paper	NLLS	2	2.5	CBF	7.92837
141	Grey Paper	NLLS	2	2.5	ATT	3.37582
142	Grey Paper	SSVB	2	2.5	CBF	5.6802
143	Grey Paper	SSVB	2	2.5	ATT	2.45942
144	Grey Paper	BASIL	3	2.5	CBF	5.61575
145	Grey Paper	BASIL	3	2.5	ATT	2.39029
146	Grey Paper	WD	3	2.5	CBF	5.61594
147	Grey Paper	WD	3	2.5	ATT	2.25526
148	Grey Paper	NLLS	3	2.5	CBF	9.24899
149	Grey Paper	NLLS	3	2.5	ATT	4.53293
150	Grey Paper	SSVB	3	2.5	CBF	6.20317
151	Grey Paper	SSVB	3	2.5	ATT	2.56166
152	Grey Paper	BASIL	4	2.5	CBF	5.56103
153	Grey Paper	BASIL	4	2.5	ATT	2.26227
154	Grey Paper	WD	4	2.5	CBF	7.8087
155	Grey Paper	WD	4	2.5	ATT	2.31139
156	Grey Paper	NLLS	4	2.5	CBF	9.90315
157	Grey Paper	NLLS	4	2.5	ATT	2.11563
158	Grey Paper	SSVB	4	2.5	CBF	6.5607
159	Grey Paper	SSVB	4	2.5	ATT	2.54154
160	Grey Paper	BASIL	1	3	CBF	4.95733
161	Grey Paper	BASIL	1	3	ATT	2.7838
162	Grey Paper	WD	1	3	CBF	4.31725
163	Grey Paper	WD	1	3	ATT	2.51542
164	Grey Paper	NLLS	1	3	CBF	12.7826
165	Grey Paper	NLLS	1	3	ATT	8.00994
166	Grey Paper	SSVB	1	3	CBF	5.55251
167	Grey Paper	SSVB	1	3	ATT	2.92554
168	Grey Paper	BASIL	2	3	CBF	4.50137
169	Grey Paper	BASIL	2	3	ATT	2.6332
170	Grey Paper	WD	2	3	CBF	6.96227
171	Grey Paper	WD	2	3	ATT	2.64583
172	Grey Paper	NLLS	2	3	CBF	12.3578
173	Grey Paper	NLLS	2	3	ATT	4.65355
174	Grey Paper	SSVB	2	3	CBF	5.75315
175	Grey Paper	SSVB	2	3	ATT	2.94243
176	Grey Paper	BASIL	3	3	CBF	3.68652
177	Grey Paper	BASIL	3	3	ATT	2.39799
178	Grey Paper	WD	3	3	CBF	15.2604
179	Grey Paper	WD	3	3	ATT	5.66667
180	Grey Paper	NLLS	3	3	CBF	10.0286
181	Grey Paper	NLLS	3	3	ATT	2.85224
182	Grey Paper	SSVB	3	3	CBF	6.09966
183	Grey Paper	SSVB	3	3	ATT	3.03123
184	Grey Paper	BASIL	4	3	CBF	3.34916
185	Grey Paper	BASIL	4	3	ATT	2.16804
186	Grey Paper	WD	4	3	CBF	16.211
187	Grey Paper	WD	4	3	ATT	1.73999
188	Grey Paper	NLLS	4	3	CBF	14.4716
189	Grey Paper	NLLS	4	3	ATT	3.34793
190	Grey Paper	SSVB	4	3	CBF	6.56218
191	Grey Paper	SSVB	4	3	ATT	3.00323
192	HCP ASL	BASIL	1	0.5	CBF	6.00071
193	HCP ASL	BASIL	1	0.5	ATT	0.507727
194	HCP ASL	WD	1	0.5	CBF	7.07469
195	HCP ASL	WD	1	0.5	ATT	1.11133
196	HCP ASL	NLLS	1	0.5	CBF	5.99457
197	HCP ASL	NLLS	1	0.5	ATT	0.5042
198	HCP ASL	SSVB	1	0.5	CBF	5.96417
199	HCP ASL	SSVB	1	0.5	ATT	0.500584
200	HCP ASL	BASIL	2	0.5	CBF	6.00106
201	HCP ASL	BASIL	2	0.5	ATT	0.503665
202	HCP ASL	WD	2	0.5	CBF	7.08666
203	HCP ASL	WD	2	0.5	ATT	1.11004
204	HCP ASL	NLLS	2	0.5	CBF	6.00087
205	HCP ASL	NLLS	2	0.5	ATT	0.484435
206	HCP ASL	SSVB	2	0.5	CBF	5.89817
207	HCP ASL	SSVB	2	0.5	ATT	0.435923
208	HCP ASL	BASIL	3	0.5	CBF	6.04622
209	HCP ASL	BASIL	3	0.5	ATT	0.57163
210	HCP ASL	WD	3	0.5	CBF	7.04625
211	HCP ASL	WD	3	0.5	ATT	1.10743
212	HCP ASL	NLLS	3	0.5	CBF	6.01942
213	HCP ASL	NLLS	3	0.5	ATT	0.518258
214	HCP ASL	SSVB	3	0.5	CBF	5.94717
215	HCP ASL	SSVB	3	0.5	ATT	0.51246
216	HCP ASL	BASIL	4	0.5	CBF	6.19941
217	HCP ASL	BASIL	4	0.5	ATT	0.617729
218	HCP ASL	WD	4	0.5	CBF	7.20112
219	HCP ASL	WD	4	0.5	ATT	1.11911
220	HCP ASL	NLLS	4	0.5	CBF	6.19851
221	HCP ASL	NLLS	4	0.5	ATT	0.536714
222	HCP ASL	SSVB	4	0.5	CBF	6.05435
223	HCP ASL	SSVB	4	0.5	ATT	0.536807
224	HCP ASL	BASIL	1	1	CBF	5.99053
225	HCP ASL	BASIL	1	1	ATT	0.992802
226	HCP ASL	WD	1	1	CBF	6.65863
227	HCP ASL	WD	1	1	ATT	1.29275
228	HCP ASL	NLLS	1	1	CBF	5.9786
229	HCP ASL	NLLS	1	1	ATT	0.989881
230	HCP ASL	SSVB	1	1	CBF	5.97175
231	HCP ASL	SSVB	1	1	ATT	0.99132
232	HCP ASL	BASIL	2	1	CBF	6.03893
233	HCP ASL	BASIL	2	1	ATT	1.02312
234	HCP ASL	WD	2	1	CBF	6.70958
235	HCP ASL	WD	2	1	ATT	1.30186
236	HCP ASL	NLLS	2	1	CBF	6.0131
237	HCP ASL	NLLS	2	1	ATT	1.00821
238	HCP ASL	SSVB	2	1	CBF	6.03597
239	HCP ASL	SSVB	2	1	ATT	1.01607
240	HCP ASL	BASIL	3	1	CBF	6.11178
241	HCP ASL	BASIL	3	1	ATT	1.01391
242	HCP ASL	WD	3	1	CBF	6.8036
243	HCP ASL	WD	3	1	ATT	1.29443
244	HCP ASL	NLLS	3	1	CBF	6.06036
245	HCP ASL	NLLS	3	1	ATT	0.967492
246	HCP ASL	SSVB	3	1	CBF	6.03389
247	HCP ASL	SSVB	3	1	ATT	1.00797
248	HCP ASL	BASIL	4	1	CBF	6.03302
249	HCP ASL	BASIL	4	1	ATT	1.01133
250	HCP ASL	WD	4	1	CBF	6.70512
251	HCP ASL	WD	4	1	ATT	1.28049
252	HCP ASL	NLLS	4	1	CBF	5.9621
253	HCP ASL	NLLS	4	1	ATT	0.941985
254	HCP ASL	SSVB	4	1	CBF	5.9128
255	HCP ASL	SSVB	4	1	ATT	0.98641
256	HCP ASL	BASIL	1	1.5	CBF	6.00573
257	HCP ASL	BASIL	1	1.5	ATT	1.50702
258	HCP ASL	WD	1	1.5	CBF	6.1426
259	HCP ASL	WD	1	1.5	ATT	1.56811
260	HCP ASL	NLLS	1	1.5	CBF	6.00767
261	HCP ASL	NLLS	1	1.5	ATT	1.50638
262	HCP ASL	SSVB	1	1.5	CBF	6.00392
263	HCP ASL	SSVB	1	1.5	ATT	1.50498
264	HCP ASL	BASIL	2	1.5	CBF	5.98837
265	HCP ASL	BASIL	2	1.5	ATT	1.48569
266	HCP ASL	WD	2	1.5	CBF	6.16255
267	HCP ASL	WD	2	1.5	ATT	1.55169
268	HCP ASL	NLLS	2	1.5	CBF	6.04476
269	HCP ASL	NLLS	2	1.5	ATT	1.4986
270	HCP ASL	SSVB	2	1.5	CBF	5.9933
271	HCP ASL	SSVB	2	1.5	ATT	1.48947
272	HCP ASL	BASIL	3	1.5	CBF	6.02536
273	HCP ASL	BASIL	3	1.5	ATT	1.49941
274	HCP ASL	WD	3	1.5	CBF	6.21953
275	HCP ASL	WD	3	1.5	ATT	1.56163
276	HCP ASL	NLLS	3	1.5	CBF	6.1643
277	HCP ASL	NLLS	3	1.5	ATT	1.51959
278	HCP ASL	SSVB	3	1.5	CBF	6.01684
279	HCP ASL	SSVB	3	1.5	ATT	1.50997
280	HCP ASL	BASIL	4	1.5	CBF	5.94777
281	HCP ASL	BASIL	4	1.5	ATT	1.49348
282	HCP ASL	WD	4	1.5	CBF	6.2118
283	HCP ASL	WD	4	1.5	ATT	1.56367
284	HCP ASL	NLLS	4	1.5	CBF	6.04764
285	HCP ASL	NLLS	4	1.5	ATT	1.47815
286	HCP ASL	SSVB	4	1.5	CBF	5.99468
287	HCP ASL	SSVB	4	1.5	ATT	1.51127
288	HCP ASL	BASIL	1	2	CBF	5.95984
289	HCP ASL	BASIL	1	2	ATT	1.99267
290	HCP ASL	WD	1	2	CBF	5.30081
291	HCP ASL	WD	1	2	ATT	1.82062
292	HCP ASL	NLLS	1	2	CBF	5.96537
293	HCP ASL	NLLS	1	2	ATT	1.99359
294	HCP ASL	SSVB	1	2	CBF	5.94898
295	HCP ASL	SSVB	1	2	ATT	1.99563
296	HCP ASL	BASIL	2	2	CBF	5.95192
297	HCP ASL	BASIL	2	2	ATT	1.96796
298	HCP ASL	WD	2	2	CBF	5.54111
299	HCP ASL	WD	2	2	ATT	1.85231
300	HCP ASL	NLLS	2	2	CBF	8.92214
301	HCP ASL	NLLS	2	2	ATT	3.09392
302	HCP ASL	SSVB	2	2	CBF	6.07256
303	HCP ASL	SSVB	2	2	ATT	2.0152
304	HCP ASL	BASIL	3	2	CBF	5.71107
305	HCP ASL	BASIL	3	2	ATT	1.91463
306	HCP ASL	WD	3	2	CBF	5.54388
307	HCP ASL	WD	3	2	ATT	1.85857
308	HCP ASL	NLLS	3	2	CBF	9.14983
309	HCP ASL	NLLS	3	2	ATT	3.20524
310	HCP ASL	SSVB	3	2	CBF	6.10067
311	HCP ASL	SSVB	3	2	ATT	2.04011
312	HCP ASL	BASIL	4	2	CBF	5.5901
313	HCP ASL	BASIL	4	2	ATT	1.83871
314	HCP ASL	WD	4	2	CBF	5.94231
315	HCP ASL	WD	4	2	ATT	1.85963
316	HCP ASL	NLLS	4	2	CBF	6.58718
317	HCP ASL	NLLS	4	2	ATT	1.89958
318	HCP ASL	SSVB	4	2	CBF	6.09998
319	HCP ASL	SSVB	4	2	ATT	2.00286
320	HCP ASL	BASIL	1	2.5	CBF	5.00799
321	HCP ASL	BASIL	1	2.5	ATT	2.34827
322	HCP ASL	WD	1	2.5	CBF	3.65372
323	HCP ASL	WD	1	2.5	ATT	1.9942
324	HCP ASL	NLLS	1	2.5	CBF	14.6409
325	HCP ASL	NLLS	1	2.5	ATT	7.17192
326	HCP ASL	SSVB	1	2.5	CBF	5.30726
327	HCP ASL	SSVB	1	2.5	ATT	2.41587
328	HCP ASL	BASIL	2	2.5	CBF	4.27023
329	HCP ASL	BASIL	2	2.5	ATT	2.18051
330	HCP ASL	WD	2	2.5	CBF	4.03175
331	HCP ASL	WD	2	2.5	ATT	2.01892
332	HCP ASL	NLLS	2	2.5	CBF	15.2784
333	HCP ASL	NLLS	2	2.5	ATT	6.37283
334	HCP ASL	SSVB	2	2.5	CBF	5.76148
335	HCP ASL	SSVB	2	2.5	ATT	2.48707
336	HCP ASL	BASIL	3	2.5	CBF	3.7136
337	HCP ASL	BASIL	3	2.5	ATT	1.99883
338	HCP ASL	WD	3	2.5	CBF	4.28877
339	HCP ASL	WD	3	2.5	ATT	1.47434
340	HCP ASL	NLLS	3	2.5	CBF	14.3077
341	HCP ASL	NLLS	3	2.5	ATT	4.27365
342	HCP ASL	SSVB	3	2.5	CBF	5.05833
343	HCP ASL	SSVB	3	2.5	ATT	2.38661
344	HCP ASL	BASIL	4	2.5	CBF	3.27118
345	HCP ASL	BASIL	4	2.5	ATT	1.85019
346	HCP ASL	WD	4	2.5	CBF	7.16711
347	HCP ASL	WD	4	2.5	ATT	1.73268
348	HCP ASL	NLLS	4	2.5	CBF	8.8653
349	HCP ASL	NLLS	4	2.5	ATT	2.52414
350	HCP ASL	SSVB	4	2.5	CBF	4.89311
351	HCP ASL	SSVB	4	2.5	ATT	2.39918
352	HCP ASL	BASIL	1	3	CBF	2.64627
353	HCP ASL	BASIL	1	3	ATT	2.40567
354	HCP ASL	WD	1	3	CBF	2.87998
355	HCP ASL	WD	1	3	ATT	2.2706
356	HCP ASL	NLLS	1	3	CBF	9.54109
357	HCP ASL	NLLS	1	3	ATT	5.75233
358	HCP ASL	SSVB	1	3	CBF	5.62051
359	HCP ASL	SSVB	1	3	ATT	2.98798
360	HCP ASL	BASIL	2	3	CBF	1.24671
361	HCP ASL	BASIL	2	3	ATT	1.89567
362	HCP ASL	WD	2	3	CBF	4.51156
363	HCP ASL	WD	2	3	ATT	5.31361
364	HCP ASL	NLLS	2	3	CBF	8.96874
365	HCP ASL	NLLS	2	3	ATT	4.80589
366	HCP ASL	SSVB	2	3	CBF	4.65448
367	HCP ASL	SSVB	2	3	ATT	2.9068
368	HCP ASL	BASIL	3	3	CBF	1.41236
369	HCP ASL	BASIL	3	3	ATT	1.75712
370	HCP ASL	WD	3	3	CBF	5.14081
371	HCP ASL	WD	3	3	ATT	1.63225
372	HCP ASL	NLLS	3	3	CBF	7.39058
373	HCP ASL	NLLS	3	3	ATT	4.25492
374	HCP ASL	SSVB	3	3	CBF	2.17474
375	HCP ASL	SSVB	3	3	ATT	2.40948
376	HCP ASL	BASIL	4	3	CBF	1.1948
377	HCP ASL	BASIL	4	3	ATT	1.52666
378	HCP ASL	WD	4	3	CBF	4.05187
379	HCP ASL	WD	4	3	ATT	5.32305
380	HCP ASL	NLLS	4	3	CBF	5.86812
381	HCP ASL	NLLS	4	3	ATT	2.57775
382	HCP ASL	SSVB	4	3	CBF	0.229784
383	HCP ASL	SSVB	4	3	ATT	1.32228
